# Supplementary material for: Identification of the Crucial Gene in Overflow Arteriovenous Fistula by Bioinformatics Analysis
Source: Front Physiol. 2021 Aug 4;12:621830. doi: 10.3389/fphys.2021.621830 (PMC8371383; doi:10.3389/fphys.2021.621830)
Supplement: Supplementary file 1 [file Table_1.XLSX]

## Sheet: Supplementary table 1
Supplementary table 1. The results of GO term enriched in up-regulated genes
Category	Term	Description	Count	PValue	Fold Enrichment	Bonferroni	FDR
GOTERM_BP_DIRECT	GO:0035914	skeletal muscle cell differentiation	5	0.000124615	19.2525	0.0874139	0.188952
GOTERM_BP_DIRECT	GO:0007155	cell adhesion	11	0.000141737	4.5216	0.0988127	0.214889
GOTERM_BP_DIRECT	GO:0007165	signal transduction	17	0.000313126	2.76267	0.205364	0.474158
GOTERM_BP_DIRECT	GO:2000503	positive regulation of natural killer cell chemotaxis	3	0.000560558	80.8604	0.337387	0.84735
GOTERM_BP_DIRECT	GO:0001525	angiogenesis	7	0.0011232	5.92251	0.561719	1.69111
GOTERM_BP_DIRECT	GO:0043922	negative regulation by host of viral transcription	3	0.0020399	43.5402	0.776605	3.05145
GOTERM_BP_DIRECT	GO:0007267	cell-cell signaling	7	0.00217456	5.19968	0.797672	3.2498
GOTERM_BP_DIRECT	GO:0070374	positive regulation of ERK1 and ERK2 cascade	6	0.00226473	6.46883	0.810657	3.3824
GOTERM_BP_DIRECT	GO:0071356	cellular response to tumor necrosis factor	5	0.00266468	8.5761	0.858928	3.96852
GOTERM_BP_DIRECT	GO:0070373	negative regulation of ERK1 and ERK2 cascade	4	0.00348544	13.012	0.92291	5.16093
GOTERM_BP_DIRECT	GO:0050850	positive regulation of calcium-mediated signaling	3	0.00485204	28.3011	0.971846	7.11569
GOTERM_BP_DIRECT	GO:0035690	cellular response to drug	4	0.00567885	10.9376	0.984704	8.28
GOTERM_BP_DIRECT	GO:0070098	chemokine-mediated signaling pathway	4	0.0061486	10.6295	0.989187	8.93542
GOTERM_BP_DIRECT	GO:0071347	cellular response to interleukin-1	4	0.0061486	10.6295	0.989187	8.93542
GOTERM_BP_DIRECT	GO:0050729	positive regulation of inflammatory response	4	0.00664093	10.3383	0.992484	9.61764
GOTERM_BP_DIRECT	GO:0051928	positive regulation of calcium ion transport	3	0.00813228	21.7701	0.997505	11.6552
GOTERM_BP_DIRECT	GO:0001558	regulation of cell growth	4	0.00854563	9.43371	0.998163	12.2123
GOTERM_BP_DIRECT	GO:0003281	ventricular septum development	3	0.00939459	20.2151	0.99902	13.3462
GOTERM_BP_DIRECT	GO:0008544	epidermis development	4	0.010083	8.87878	0.999412	14.2556
GOTERM_BP_DIRECT	GO:0030154	cell differentiation	8	0.0106846	3.26708	0.999624	15.0431
GOTERM_BP_DIRECT	GO:0033574	response to testosterone	3	0.0107383	18.8674	0.999638	15.113
GOTERM_BP_DIRECT	GO:0006954	inflammatory response	7	0.0146073	3.48475	0.99998	20.0142
GOTERM_BP_DIRECT	GO:0034605	cellular response to heat	3	0.0160563	15.2979	0.999993	21.7807
GOTERM_BP_DIRECT	GO:0030198	extracellular matrix organization	5	0.0196251	4.81312	1	25.9773
GOTERM_BP_DIRECT	GO:0002548	monocyte chemotaxis	3	0.0204106	13.4767	1	26.8723
GOTERM_BP_DIRECT	GO:0043065	positive regulation of apoptotic process	6	0.0207064	3.77348	1	27.2067
GOTERM_BP_DIRECT	GO:0006955	immune response	7	0.0231892	3.1371	1	29.9578
GOTERM_BP_DIRECT	GO:0042981	regulation of apoptotic process	5	0.025679	4.42897	1	32.6188
GOTERM_BP_DIRECT	GO:0030540	female genitalia development	2	0.0259328	75.4697	1	32.8847
GOTERM_BP_DIRECT	GO:0006915	apoptotic process	8	0.0291982	2.66207	1	36.2193
GOTERM_BP_DIRECT	GO:0071376	cellular response to corticotropin-releasing hormone stimulus	2	0.031039	62.8914	1	38.0303
GOTERM_BP_DIRECT	GO:0045944	positive regulation of transcription from RNA polymerase II promoter	11	0.0322547	2.11561	1	39.1998
GOTERM_BP_DIRECT	GO:0071346	cellular response to interferon-gamma	3	0.0359761	9.93022	1	42.6529
GOTERM_BP_DIRECT	GO:0043401	steroid hormone mediated signaling pathway	3	0.0359761	9.93022	1	42.6529
GOTERM_BP_DIRECT	GO:0071407	cellular response to organic cyclic compound	3	0.0383111	9.5936	1	44.7252
GOTERM_BP_DIRECT	GO:0035767	endothelial cell chemotaxis	2	0.0461994	41.9276	1	51.22
GOTERM_BP_DIRECT	GO:0030593	neutrophil chemotaxis	3	0.0469192	8.5761	1	51.7757
GOTERM_BP_DIRECT	GO:0009749	response to glucose	3	0.0494973	8.32386	1	53.718
GOTERM_CC_DIRECT	GO:0005576	extracellular region	17	0.00715193	2.0471	0.633907	8.12019
GOTERM_CC_DIRECT	GO:0030136	clathrin-coated vesicle	3	0.0354022	10.0279	0.993566	34.6416
GOTERM_CC_DIRECT	GO:0005903	brush border	3	0.0376614	9.69362	0.995367	36.4251
GOTERM_CC_DIRECT	GO:0005578	proteinaceous extracellular matrix	5	0.0483792	3.61702	0.999034	44.2948
GOTERM_MF_DIRECT	GO:0031726	CCR1 chemokine receptor binding	3	0.000529853	83.1576	0.117572	0.679944
GOTERM_MF_DIRECT	GO:0031730	CCR5 chemokine receptor binding	3	0.000704131	72.7629	0.153151	0.902656
GOTERM_MF_DIRECT	GO:0005178	integrin binding	5	0.00202991	9.23974	0.380935	2.58186
GOTERM_MF_DIRECT	GO:0008201	heparin binding	5	0.00904383	6.06358	0.882821	11.0372
GOTERM_MF_DIRECT	GO:0035091	phosphatidylinositol binding	4	0.00933721	9.13103	0.89073	11.3757
GOTERM_MF_DIRECT	GO:0008330	protein tyrosine/threonine phosphatase activity	2	0.0152066	129.356	0.973119	17.9023
GOTERM_MF_DIRECT	GO:0005200	structural constituent of cytoskeleton	4	0.0186365	7.0558	0.988201	21.508
GOTERM_MF_DIRECT	GO:0008009	chemokine activity	3	0.025841	11.8797	0.997927	28.6111
GOTERM_MF_DIRECT	GO:0051015	actin filament binding	4	0.0298881	5.87983	0.999224	32.3363
GOTERM_MF_DIRECT	GO:0003707	steroid hormone receptor activity	3	0.033076	10.3947	0.999643	35.1434
GOTERM_MF_DIRECT	GO:0000976	transcription regulatory region sequence-specific DNA binding	3	0.0352727	10.0363	0.999791	37.0148

## Sheet: Supplementary table 2
Supplementary table 2. The results of GO term enriched in down-regulated genes
Category	Term	Description	Count	PValue	Fold Enrichment	Bonferroni	FDR
GOTERM_BP_DIRECT	GO:0050808	synapse organization	3	0.00265186	38.1636	0.436486	3.314
GOTERM_BP_DIRECT	GO:0042908	xenobiotic transport	2	0.0161478	119.943	0.970293	18.6669
GOTERM_BP_DIRECT	GO:0007155	cell adhesion	5	0.0213081	4.57298	0.99046	23.9182
GOTERM_BP_DIRECT	GO:0006855	drug transmembrane transport	2	0.0432405	44.1895	0.999929	42.9372
GOTERM_BP_DIRECT	GO:0008037	cell recognition	2	0.0498992	38.1636	0.999984	47.7776
GOTERM_CC_DIRECT	GO:0016021	integral component of membrane	21	0.0323878	1.51274	0.906568	29.0147
GOTERM_MF_DIRECT	GO:0042626	ATPase activity, coupled to transmembrane movement of substances	3	0.00560239	26.1586	0.379694	5.86536
GOTERM_MF_DIRECT	GO:0008559	xenobiotic-transporting ATPase activity	2	0.012673	153.464	0.66179	12.8219
GOTERM_MF_DIRECT	GO:0005215	transporter activity	4	0.0146628	7.59721	0.715084	14.6936

## Sheet: Supplementary table 3
Supplementary table 3. The KEGG pathway enriched in up-regulated and down-regulated genes
Category	Term		Count	PValue	Fold Enrichment	Bonferroni	FDR
Up-regulated gene
	hsa04060	Cytokine-cytokine receptor interaction	7	0.0016914	5.21475	0.101159	1.69948
	hsa04010	MAPK signaling pathway	5	0.0456216	3.5776	0.947229	37.6753
	hsa04623	Cytosolic DNA-sensing pathway	3	0.0460686	8.48561	0.948763	37.9703
Down-regulated gene
	hsa02010	ABC transporters	3	0.00346545	31.2682	0.0540292	2.43507
	hsa04360	Axon guidance	3	0.0266193	10.8331	0.350583	17.4358

## Sheet: Supplementary table 4
Table 4. The significant enriched KEEG Pathway from GSEA ananlysis
Pathway		SIZE	ES	NES	NOM p-val	FDR q-val
Overflow arterivenous fistula
	KEGG_leishmania_infection	67	0.550224	2.24312	0	0
	KEGG_small_cell_lung_cancer	84	0.50115	2.13937	0	0.00195579
	KEGG_focal_adhesion	194	0.432059	2.10106	0	0.00174434
	KEGG_MAPK_signaling_pathway	261	0.404344	2.05002	0	0.00159731
	KEGG_Cell_cycle	116	0.451693	2.03718	0	0.00127785
	KEGG_NOD_like_receptor_signaling_pathway	56	0.514597	2.02527	0	0.00166847
	KEGG_regulation_of_actin_cytoskeleton	209	0.407825	2.00738	0	0.00251999
	KEGG_bladder_cancer	39	0.537106	1.96846	0	0.00408268
	KEGG_chronic_myeloid_leukemia	73	0.475147	1.95496	0	0.00402731
	KEGG_p53_signaling_pathway	63	0.484087	1.92029	0	0.00602287
	KEGG_TGF_beta_signaling_pathway	85	0.440367	1.89883	0	0.0065699
	KEGG_pathogenic_escherichia_coli_infection	50	0.48451	1.88819	0	0.00696712
	KEGG_leukocyte_transendothelial_migration	114	0.414949	1.86302	0	0.00928594
	KEGG_chemokine_signaling_pathway	178	0.382171	1.85454	0	0.00967456
	KEGG_pancreatic_cancer	68	0.449005	1.83897	0	0.0105788
	KEGG_colorectal_cancer	62	0.45114	1.78783	0	0.0149781
	KEGG_pathways_in_cancer	320	0.338291	1.75609	0	0.0182245
	KEGG_natural_killer_cell_mediated_cytotoxicity	123	0.379613	1.73751	0	0.02171
	KEGG_amino_sugar_and_nucleotide_sugar_metabolism	42	0.474418	1.73225	0	0.0213992
	KEGG_glioma	65	0.417227	1.71709	0.00389864	0.0228542
	KEGG_ecm_receptor_interaction	82	0.404699	1.71646	0	0.0219566
	KEGG_glycosaminoglycan_biosynthesis_chondroitin_sulfate	22	0.524754	1.69598	0.00811359	0.0245965
	KEGG_Toll_like_receptor_signaling_pathway	95	0.380154	1.64985	0.00203666	0.0363333
	KEGG_apoptosis	86	0.37596	1.61203	0.00198807	0.0480143
	KEGG_prostate_cancer	89	0.376633	1.60761	0.00387597	0.0483068
	KEGG_cytosolic_dna_sensing_pathway	50	0.414284	1.60093	0.0163934	0.0494967
	KEGG_cytokine_cytokine_receptor_interaction	245	0.319564	1.60081	0	0.0477087
	KEGG_prion_diseases	34	0.443749	1.58178	0.0147059	0.0533895
	KEGG_FC_gamma_R_mediated_phagocytosis	91	0.356719	1.54668	0.00978474	0.0685863
	KEGG_galactose_metabolism	26	0.463625	1.54319	0.0372671	0.0681132
	KEGG_T_cell_receptor_signaling_pathway	106	0.342356	1.52651	0.00579151	0.0753115
	KEGG_neurotrophin_signaling_pathway	124	0.333404	1.52616	0.00382409	0.0731819
	KEGG_tight_junction	128	0.332228	1.52512	0.00383142	0.071607
	KEGG_non_small_cell_lung_cancer	54	0.391564	1.5184	0.023301	0.0733588
	KEGG_arginine_and_proline_metabolism	49	0.390628	1.51416	0.0231579	0.0739368
	KEGG_dilated_cardiomyopathy	90	0.347081	1.50192	0.0102881	0.0782696
	KEGG_vasopressin_regulated_water_reabsorption	43	0.40261	1.49541	0.0442656	0.0800827
	KEGG_renal_cell_carcinoma	65	0.366518	1.48672	0.0261569	0.0831869
	KEGG_melanoma	71	0.358607	1.48495	0.0186722	0.0818909
	KEGG_snare_interactions_in_vesicular_transport	37	0.411156	1.46776	0.0373832	0.090222
	KEGG_arrhythmogenic_right_ventricular_cardiomyopathy_arvc	74	0.346752	1.45946	0.0241449	0.0939183
	KEGG_vibrio_cholerae_infection	52	0.369844	1.43853	0.0339321	0.103217
	KEGG_hypertrophic_cardiomyopathy_hcm	83	0.34412	1.43638	0.0386847	0.102632
	KEGG_B_cell_receptor_signaling_pathway	74	0.343336	1.43613	0.0185529	0.100485
	KEGG_endocytosis	171	0.293492	1.40646	0.015534	0.119454
	KEGG_acute_myeloid_leukemia	57	0.357445	1.40345	0.0419708	0.119524
Normal cephalic vein
	KEGG_ribosome	86	-0.560952	-2.39853	0	0
	KEGG_ABC_transporters	44	-0.612939	-2.31383	0	0
	KEGG_renin_angiotensin_system	16	-0.656336	-1.90923	0	0.0133344
	KEGG_fatty_acid_metabolism	39	-0.490273	-1.78112	0	0.0356115
	KEGG_propanoate_metabolism	31	-0.513929	-1.78066	0	0.0286253
	KEGG_histidine_metabolism	27	-0.518123	-1.76004	0	0.0296892
	KEGG_metabolism_of_xenobiotics_by_cytochrome_p450	59	-0.429798	-1.7222	0	0.0363986
	KEGG_glycerolipid_metabolism	43	-0.433804	-1.61711	0.0153257	0.0809535
	KEGG_drug_metabolism_cytochrome_p450	60	-0.398035	-1.61511	0.00616016	0.0730553
	KEGG_butanoate_metabolism	33	-0.46238	-1.61455	0.014433	0.0662062
	KEGG_nitrogen_metabolism	23	-0.504487	-1.60205	0.0207939	0.067161
	KEGG_peroxisome	75	-0.381943	-1.591	0.0042735	0.0684142
	KEGG_PPAR_signaling_pathway	67	-0.372334	-1.5396	0.0160966	0.0949333
	KEGG_tyrosine_metabolism	40	-0.405437	-1.46786	0.0374532	0.149348

## Sheet: Supplementary table 5
Supplementary table 5. The gene set of MAPK signal pathway in Gene Set Enrichement Analysis
PROBE	RANK IN GENE LIST	RANK METRIC SCORE	RUNNING ES	CORE ENRICHMENT
FGF1	36	1.50338	0.0131141	Yes
TGFB3	39	1.47929	0.0275177	Yes
DUSP1	48	1.43241	0.0411928	Yes
FOS	87	1.3048	0.0522715	Yes
TGFB2	89	1.29471	0.0649116	Yes
HSPB1	100	1.26842	0.0768902	Yes
TGFBR1	108	1.24839	0.0888072	Yes
PLA2G5	126	1.21193	0.0999182	Yes
DUSP14	135	1.19211	0.111239	Yes
PTPRR	143	1.17239	0.122411	Yes
PDGFA	160	1.14848	0.132946	Yes
DUSP2	186	1.09404	0.142543	Yes
GADD45B	235	1.03511	0.150531	Yes
JUN	252	1.02112	0.159817	Yes
DUSP5	253	1.02067	0.169817	Yes
JUND	271	1.00319	0.178883	Yes
FAS	390	0.912199	0.182526	Yes
MRAS	398	0.908782	0.191115	Yes
CACNA1C	480	0.863031	0.195936	Yes
RRAS	524	0.832797	0.202166	Yes
HSPA1A	537	0.822201	0.209683	Yes
CASP3	589	0.799251	0.215225	Yes
BDNF	638	0.77887	0.220703	Yes
MAP2K3	660	0.771779	0.227322	Yes
DUSP6	672	0.768569	0.234358	Yes
GADD45A	776	0.737711	0.236964	Yes
MYC	807	0.728254	0.242753	Yes
NR4A1	842	0.72082	0.24829	Yes
TGFB1	864	0.716654	0.254369	Yes
STMN1	868	0.712749	0.261218	Yes
HSPA8	898	0.702341	0.266798	Yes
HSPA1B	956	0.685035	0.270951	Yes
IL1B	960	0.684733	0.277526	Yes
ELK1	1118	0.652274	0.276871	Yes
DUSP10	1131	0.647677	0.282679	Yes
DUSP8	1160	0.640746	0.2877	Yes
DUSP16	1188	0.633622	0.292696	Yes
HSPA6	1220	0.626304	0.297442	Yes
MAPKAPK2	1262	0.617378	0.301651	Yes
HSPA1L	1289	0.613952	0.306499	Yes
NGF	1308	0.610285	0.311671	Yes
TRAF2	1327	0.605573	0.316796	Yes
RASGRP1	1440	0.584242	0.317495	Yes
PPP5C	1480	0.578252	0.32141	Yes
FGF18	1499	0.576052	0.326246	Yes
TRAF6	1519	0.572267	0.331001	Yes
DAXX	1550	0.566285	0.335203	Yes
NRAS	1610	0.558278	0.338025	Yes
MAP3K8	1668	0.550574	0.340862	Yes
RRAS2	1792	0.532751	0.340562	Yes
MAPK1	1823	0.528631	0.344395	Yes
PTPN7	1901	0.517676	0.346012	Yes
RELB	1930	0.514057	0.349792	Yes
PLA2G2F	2055	0.500874	0.349135	Yes
RAPGEF2	2067	0.49946	0.353535	Yes
SRF	2100	0.495642	0.356955	Yes
CACNA1H	2150	0.490565	0.359563	Yes
ATF4	2177	0.487696	0.363175	Yes
PDGFB	2228	0.483246	0.365666	Yes
DUSP7	2240	0.481314	0.369888	Yes
TNF	2435	0.462306	0.365712	Yes
MAP2K1	2442	0.461997	0.36997	Yes
PRKX	2484	0.457463	0.372612	Yes
FGF4	2514	0.454684	0.375765	Yes
NTF3	2581	0.447758	0.377191	Yes
NFKB2	2604	0.445911	0.380572	Yes
GNA12	2638	0.443113	0.383433	Yes
ELK4	2644	0.442729	0.387546	Yes
IL1A	2655	0.440668	0.391415	Yes
MAPK8IP1	2661	0.440388	0.395505	Yes
FGFR4	2678	0.438676	0.399085	Yes
HRAS	2777	0.429773	0.398899	Yes
CACNB1	2833	0.42566	0.400601	Yes
FGFR1	2846	0.424309	0.40422	Yes
AKT3	2951	0.416833	0.403637	Yes
STK4	3026	0.411036	0.404344	Yes
FGFR3	3225	0.395417	0.399333	No
CACNA1D	3282	0.391389	0.400655	No
ARRB2	3296	0.390288	0.403896	No
TP53	3428	0.381028	0.401751	No
RAC2	3531	0.374045	0.400839	No
RAC3	3619	0.368961	0.40055	No
MAP4K2	3697	0.364471	0.400666	No
FASLG	3718	0.363702	0.403332	No
CACNA1E	3814	0.357643	0.402573	No
GRB2	4104	0.33873	0.392924	No
RELA	4135	0.336535	0.394875	No
PRKACG	4471	0.316441	0.382943	No
MAP3K13	4472	0.316425	0.386043	No
CACNB4	4577	0.31039	0.384418	No
RASGRP4	4620	0.308396	0.385555	No
PPP3CC	4712	0.303049	0.384441	No
PRKACA	5075	0.281736	0.370958	No
TAOK2	5126	0.278891	0.371447	No
NFKB1	5135	0.278357	0.373815	No
RPS6KA1	5138	0.278211	0.376451	No
MAPK10	5214	0.27437	0.375774	No
PRKCG	5280	0.269947	0.375502	No
RPS6KA4	5380	0.263826	0.373644	No
AKT1	5431	0.261444	0.373962	No
MAPK12	5494	0.259049	0.373718	No
MAX	5796	0.242592	0.362589	No
FGF9	5799	0.242376	0.364874	No
CACNG4	6055	0.228889	0.355674	No
HSPA2	6095	0.226753	0.356146	No
MAP3K6	6115	0.225639	0.357504	No
CACNG3	6129	0.224879	0.359124	No
PAK1	6219	0.218797	0.357274	No
PDGFRB	6431	0.208567	0.34985	No
RAC1	6530	0.203032	0.347441	No
PLA2G2A	6545	0.202338	0.348796	No
MAPK7	6726	0.191584	0.342596	No
IKBKG	6750	0.190047	0.343426	No
MAP3K2	6793	0.188056	0.343384	No
MAP3K5	6834	0.185665	0.343408	No
ARRB1	6920	0.18076	0.341365	No
DUSP9	6921	0.180567	0.343134	No
MAP4K4	6995	0.177246	0.341595	No
AKT2	7016	0.176357	0.342425	No
PLA2G2D	7278	0.161938	0.332301	No
RASGRF2	7309	0.160772	0.33253	No
FGF6	7503	0.150456	0.325344	No
CACNG7	7516	0.149927	0.326274	No
DUSP3	7559	0.148361	0.325843	No
NF1	7609	0.145609	0.325071	No
TAOK3	7790	0.137637	0.318343	No
FLNA	7802	0.136951	0.319191	No
RAF1	7821	0.136073	0.319716	No
PRKCA	7939	0.130628	0.315746	No
PLA2G1B	7944	0.130436	0.316845	No
MAPK13	7963	0.129397	0.317305	No
MAPK14	8068	0.124786	0.313861	No
FGF8	8093	0.123867	0.313997	No
CHUK	8161	0.120204	0.312169	No
PLA2G2C	8186	0.119198	0.31226	No
PLA2G4E	8202	0.11847	0.312747	No
CRK	8206	0.118237	0.313771	No
MAP2K4	8250	0.116351	0.312982	No
DUSP4	8253	0.1162	0.31403	No
DDIT3	8278	0.115493	0.314085	No
CACNG2	8385	0.11085	0.310415	No
NTRK1	8417	0.109441	0.310096	No
PPP3R1	8487	0.106703	0.308045	No
TNFRSF1A	8780	0.0918219	0.295842	No
MAP3K3	8856	0.0886578	0.293346	No
CACNG6	8865	0.088168	0.293851	No
NFATC2	9017	0.0804876	0.287864	No
MAP3K7	9033	0.0797739	0.287972	No
CACNB3	9125	0.0757813	0.284631	No
PPM1A	9264	0.0692509	0.279118	No
FGF3	9408	0.0636331	0.273325	No
CACNG8	9502	0.0591295	0.269731	No
MAP4K3	9503	0.0591033	0.27031	No
MAP4K1	9506	0.0590466	0.270799	No
MAPKAPK5	9539	0.0573362	0.269925	No
PPM1B	9657	0.0521641	0.265186	No
FLNC	9743	0.0484224	0.261846	No
RASGRP2	9774	0.0470146	0.26096	No
FGF20	9805	0.0457888	0.260063	No
PAK2	9849	0.0439721	0.258564	No
CACNA1I	9880	0.0425041	0.257635	No
PTPN5	9927	0.0395433	0.255958	No
CACNA1F	10206	0.0257512	0.243736	No
MAP2K7	10255	0.0236955	0.241814	No
FGF5	10336	0.0199295	0.23842	No
MAPK8IP2	10404	0.0171533	0.235582	No
MAPK3	10432	0.0162861	0.23453	No
ATF2	10500	0.0135241	0.231656	No
BRAF	10642	0.00696792	0.225397	No
MAP3K12	10657	0.00644065	0.224832	No
SOS2	10720	0.00384065	0.222088	No
CACNG5	10741	0.00303466	0.22122	No
FGF21	10895	-0.00270819	0.214381	No
RASA2	11090	-0.0103658	0.205778	No
CRKL	11198	-0.0150806	0.201124	No
IL1R1	11390	-0.0237823	0.192787	No
MAPK9	11456	-0.0264181	0.190129	No
MAP3K11	11568	-0.0306256	0.185449	No
TAOK1	12131	-0.0564164	0.160784	No
RASGRF1	12141	-0.0569158	0.160937	No
MAP3K14	12147	-0.0572459	0.161274	No
NLK	12159	-0.0575785	0.161345	No
GADD45G	12371	-0.0662902	0.152526	No
FGF13	12410	-0.0681217	0.151488	No
MKNK2	12658	-0.0790386	0.14118	No
CACNG1	12742	-0.0827363	0.138266	No
KRAS	12924	-0.0905985	0.131032	No
MAPKAPK3	12931	-0.0909456	0.131654	No
PRKACB	13163	-0.101502	0.122283	No
PLA2G12A	13274	-0.105762	0.118383	No
MAP2K2	13472	-0.114679	0.110667	No
FLNB	13501	-0.11566	0.110544	No
CACNA1B	13572	-0.11849	0.108564	No
GNG12	13814	-0.129585	0.0990196	No
MAP2K6	14185	-0.145907	0.0838468	No
STK3	14227	-0.147897	0.0834561	No
MKNK1	14229	-0.14805	0.0848617	No
CD14	14434	-0.157483	0.0772509	No
RASA1	14495	-0.160271	0.0761289	No
FGF22	14607	-0.165896	0.0727736	No
PDGFRA	14635	-0.167297	0.0732012	No
FGF11	14720	-0.170424	0.0711017	No
ECSIT	14735	-0.171091	0.0721498	No
RAP1A	14965	-0.182069	0.0636581	No
RAP1B	15080	-0.187636	0.0603811	No
PPP3CB	15177	-0.192217	0.0579568	No
PLA2G4A	15358	-0.199527	0.0518348	No
CACNA1S	15575	-0.209187	0.0441921	No
CHP2	15682	-0.214656	0.0415389	No
CDC42	15867	-0.222369	0.0354613	No
FGF7	15963	-0.226639	0.033419	No
CACNA2D1	16159	-0.235186	0.0269733	No
MEF2C	16207	-0.237444	0.0271907	No
PLA2G2E	16312	-0.241337	0.0248886	No
FGF19	16627	-0.254769	0.0132952	No
MAPK8IP3	16642	-0.255231	0.0151676	No
RPS6KA6	16710	-0.257632	0.0146854	No
MAP2K5	17332	-0.284031	-0.0103968	No
MAPK8	17423	-0.287586	-0.0116176	No
PPP3R2	17428	-0.287671	-0.00897864	No
IL1R2	17548	-0.292837	-0.0114492	No
SOS1	17660	-0.297376	-0.0135164	No
FGF2	17699	-0.298944	-0.0122926	No
MAPK11	17814	-0.30326	-0.0144367	No
NFATC4	17955	-0.309278	-0.0176885	No
IKBKB	18301	-0.327478	-0.0299606	No
CACNA1A	18378	-0.331861	-0.0301194	No
CDC25B	18518	-0.340182	-0.0330236	No
RASGRP3	18777	-0.358011	-0.0410927	No
PLA2G6	19167	-0.384286	-0.0547826	No
JMJD7-PLA2G4B	19203	-0.387014	-0.0525613	No
PRKCB	19226	-0.388795	-0.0497392	No
MECOM	19247	-0.39026	-0.0468131	No
FGF14	19324	-0.395756	-0.0463459	No
CACNA1G	19420	-0.402496	-0.0466652	No
FGF17	19429	-0.40318	-0.043074	No
PLA2G3	19457	-0.404292	-0.0403245	No
CACNA2D4	19622	-0.41769	-0.043591	No
RPS6KA2	19829	-0.43349	-0.0485874	No
MAP3K4	20007	-0.450315	-0.0521176	No
MOS	20647	-0.512791	-0.0757662	No
EGFR	20794	-0.530927	-0.0771157	No
EGF	20895	-0.54454	-0.0762676	No
PPP3CA	20956	-0.554611	-0.0735261	No
PLA2G10	21019	-0.564231	-0.0707801	No
FGF23	21405	-0.629739	-0.0818856	No
FGF16	21410	-0.630776	-0.075885	No
RPS6KA3	21528	-0.659117	-0.0746773	No
FGF10	21607	-0.676172	-0.0715524	No
NTF4	21689	-0.697677	-0.0683515	No
MAP3K1	21783	-0.726466	-0.065407	No
CACNB2	21833	-0.742817	-0.0603279	No
FGFR2	22054	-0.832397	-0.0620441	No
PLA2G12B	22199	-0.91613	-0.0595298	No
NTRK2	22201	-0.916424	-0.050596	No
CACNA2D2	22239	-0.945437	-0.0429933	No
MAPT	22270	-0.979873	-0.0347391	No
CACNA2D3	22375	-1.08972	-0.0287291	No
FGF12	22404	-1.14736	-0.0187442	No
RPS6KA5	22452	-1.25765	-0.00853138	No
TGFBR2	22463	-1.29668	0.00372416	No

## Sheet: Supplementary table 6
Supplementary table 6. The result of Biological process enriched in DUSP1 High-expression and Low-expression group
GO_Term		SIZE	ES	NES	NOM p-val	FDR q-val
Enriched in High-expression group
	GO_olfactory_receptor_activity	359	0.432651	2.22422	0	0.0115544
	GO_odorant_binding	83	0.49574	2.09478	0	0.0633241
	GO_negative_regulation_of_endothelial_cell_apoptotic_process	26	0.620177	2.05589	0	0.0763569
	GO_sensory_perception_of_chemical_stimulus	454	0.389416	2.05007	0	0.0619352
	GO_regulation_of_endoplasmic_reticulum_unfolded_protein_response	28	0.606883	2.04812	0	0.0509709
	GO_negative_regulation_of_ERK1_and_ERK2_cascade	52	0.520239	2.032	0	0.0528673
	GO_sodium_ion_homeostasis	29	0.585603	2.0001	0	0.067029
	GO_myosin_filament	22	0.633161	1.99859	0	0.0602122
	GO_cellular_senescence	31	0.583843	1.99635	0	0.0541194
	GO_regulation_of_peptidyl_serine_phosphorylation_of_STAT_protein	17	0.670256	1.96571	0	0.074947
	GO_regulation_of_oligodendrocyte_differentiation	29	0.566788	1.94828	0	0.0840365
	GO_cerebral_cortex_neuron_differentiation	22	0.61581	1.93389	0.0039604	0.0925177
	GO_natural_killer_cell_activation_involved_in_immune_response	20	0.625029	1.93371	0	0.0857451
	GO_cAMP_binding	23	0.597908	1.92513	0	0.0891237
	GO_erythrocyte_development	23	0.611329	1.92113	0.0018315	0.0873499
	GO_negative_regulation_of_epithelial_cell_apoptotic_process	34	0.550635	1.92023	0	0.0824463
	GO_cellular_response_to_zinc_ion	15	0.676112	1.91414	0	0.0827925
	GO_cysteine_type_endopeptidase_inhibitor_activity_involved_in_apoptotic_process	23	0.59167	1.88008	0	0.114453
	GO_B_cell_proliferation	34	0.525798	1.8776	0	0.111388
	GO_ankyrin_binding	17	0.626602	1.868	0.00194553	0.117794
	GO_gabaergic_neuron_differentiation	15	0.660677	1.86053	0.00612245	0.122133
	GO_regulation_of_transcription_from_RNA_polymerase_II_promoter_in_response_to_hypoxia	32	0.54451	1.85898	0	0.118398
	GO_protein_refolding	20	0.598314	1.85628	0.00195695	0.116466
	GO_regulation_of_cellular_response_to_Transforming_Growth_Factor_beta_stimulus	95	0.420135	1.81834	0	0.164975
	GO_signal_transduction_in_absence_of_ligand	32	0.517806	1.79833	0.00588235	0.193198
	GO_myeloid_cell_homeostasis	85	0.42191	1.78156	0	0.220212
	GO_subpallium_development	22	0.566972	1.77993	0.00574713	0.216347
	GO_extrinsic_apoptotic_signaling_pathway	98	0.404072	1.77119	0	0.226108
	GO_negative_regulation_of_transforming_growth_factor_beta_receptor_signaling_pathway	62	0.437109	1.76486	0	0.231863
	GO_regulation_of_transcription_involved_in_cell_fate_commitment	20	0.579963	1.76439	0.00956023	0.225087
	GO_modulation_of_transcription_in_other_organism_involved_in_symbiotic_interaction	22	0.564676	1.764	0.00382409	0.21846
	GO_regulation_of_neuronal_synaptic_plasticity	49	0.462397	1.7598	0.00205761	0.220377
	GO_positive_regulation_of_protein_autophosphorylation	21	0.554088	1.7529	0.00622407	0.228742
	GO_negative_regulation_of_MAPK_cascade	145	0.375552	1.7507	0	0.227085
Enriched in Low-expression group
	GO_response_to_type_I_interferon	62	-0.547105	-2.24616	0	0.0067007
	GO_neuron_recognition	33	-0.610979	-2.21413	0	0.00720249
	GO_response_to_interferon_alpha	20	-0.692727	-2.1808	0	0.0100239
	GO_humoral_immune_response_mediated_by_circulating_immunoglobulin	37	-0.593016	-2.17629	0	0.00835935
	GO_cargo_receptor_activity	62	-0.524236	-2.1335	0	0.0145038
	GO_scavenger_receptor_activity	42	-0.562216	-2.12904	0	0.0128271
	GO_steroid_dehydrogenase_activity	27	-0.629631	-2.12398	0	0.0119493
	GO_lumenal_side_of_membrane	30	-0.604147	-2.08914	0	0.0191221
	GO_MHC_protein_complex	26	-0.633229	-2.08372	0	0.0187363
	GO_glycoside_metabolic_process	15	-0.719237	-2.07802	0.0020284	0.018651
	GO_negative_regulation_of_viral_genome_replication	49	-0.537679	-2.07081	0	0.0186821
	GO_interferon_gamma_mediated_signaling_pathway	67	-0.496903	-2.03811	0	0.0273898
	GO_complex_of_collagen_trimers	23	-0.643462	-2.03606	0	0.0257155
	GO_defense_response_to_virus	156	-0.409425	-1.97012	0	0.0567946
	GO_peptide_antigen_binding	27	-0.587578	-1.96165	0.00204918	0.0589094
	GO_extracellular_matrix_structural_constituent	76	-0.460647	-1.95163	0	0.0618151
	GO_response_to_interferon_gamma	137	-0.415782	-1.94719	0	0.0613382
	GO_ER_to_golgi_transport_vesicle_membrane	53	-0.495524	-1.94585	0	0.0587968
	GO_mitotic_spindle_organization	66	-0.474284	-1.94573	0	0.0558199
	GO_proteinaceous_extracellular_matrix	347	-0.368083	-1.94521	0	0.0531955
	GO_apolipoprotein_binding	15	-0.677069	-1.94508	0.00212314	0.0507673
	GO_condensed_chromosome_centromeric_region	97	-0.433988	-1.94345	0	0.0492733
	GO_extracellular_matrix	415	-0.361058	-1.93566	0	0.0517042
	GO_oxidoreductase_activity_acting_on_the_CH_OH_group_of_donors_NAD_or_NADP_as_acceptor	111	-0.43085	-1.92968	0	0.0528162
	GO_double_stranded_RNA_binding	60	-0.47371	-1.92709	0	0.0519503
	GO_collagen_fibril_organization	34	-0.529593	-1.92503	0.00215983	0.0513326
	GO_cellular_response_to_interferon_gamma	115	-0.423702	-1.92467	0	0.0496384
	GO_oxidoreductase_activity_acting_on_peroxide_as_acceptor	41	-0.512311	-1.92023	0	0.0505016
	GO_serine_family_amino_acid_biosynthetic_process	15	-0.657123	-1.91401	0	0.0529627
	GO_extracellular_matrix_component	124	-0.411772	-1.90632	0	0.056451
	GO_response_to_interferon_beta	22	-0.579632	-1.90031	0.00204499	0.058379
	GO_regulation_of_viral_genome_replication	75	-0.455982	-1.89824	0	0.0581238
	GO_collagen_trimer	86	-0.43401	-1.89678	0	0.057242
	GO_anchored_component_of_external_side_of_plasma_membrane	19	-0.616201	-1.88935	0.0021645	0.0602323
	GO_proteoglycan_binding	30	-0.536555	-1.88652	0.00409836	0.0608148
	GO_endoplasmic_reticulum_lumen	196	-0.378695	-1.88341	0	0.0610506
	GO_lysosomal_lumen	87	-0.430371	-1.88034	0	0.0611795
	GO_retinal_ganglion_cell_axon_guidance	18	-0.621084	-1.87353	0.00202429	0.0644207
	GO_response_to_prostaglandin	33	-0.519039	-1.8649	0	0.0684462
	GO_glutathione_peroxidase_activity	18	-0.617711	-1.85977	0.00399202	0.0714047
	GO_ER_to_golgi_transport_vesicle	69	-0.444547	-1.85729	0	0.0717049
	GO_immunoglobulin_binding	20	-0.604667	-1.85495	0.00449438	0.072155
	GO_MHC_class_II_protein_complex	16	-0.642119	-1.85235	0.00413223	0.0725569
	GO_deoxyribonucleoside_triphosphate_metabolic_process	17	-0.619464	-1.84576	0.00591716	0.0761448
	GO_intrinsic_component_of_external_side_of_plasma_membrane	24	-0.563014	-1.84234	0.00626305	0.0771144
	GO_heparan_sulfate_proteoglycan_binding	18	-0.613514	-1.84174	0	0.0759493
	GO_kinetochore	112	-0.406663	-1.8412	0	0.0747843
	GO_aminoglycan_catabolic_process	68	-0.438351	-1.83583	0	0.0770422
	GO_activation_of_phospholipase_C_activity	27	-0.553633	-1.8334	0.00200803	0.0772975
	GO_condensed_nuclear_chromosome_centromeric_region	16	-0.634927	-1.82784	0.00842105	0.0804048
	GO_nucleotide_sugar_metabolic_process	32	-0.526623	-1.82569	0	0.080954
	GO_glucosamine_containing_compound_metabolic_process	25	-0.556579	-1.82464	0.00209205	0.0804114
	GO_chromosome_centromeric_region	165	-0.377797	-1.82029	0	0.0832161
	GO_centromere_complex_assembly	45	-0.47892	-1.81835	0.00422833	0.0835625
	GO_negative_regulation_of_defense_response_to_virus	18	-0.610245	-1.81695	0.00197239	0.0832029
	GO_positive_regulation_of_interleukin_1_secretion	22	-0.565077	-1.81667	0	0.0818568
	GO_oxidoreductase_activity_acting_on_ch_oh_group_of_donors	132	-0.391778	-1.81603	0	0.0810861
	GO_condensed_chromosome	184	-0.366017	-1.81177	0	0.0830621
	GO_cytoskeleton_dependent_cytokinesis	38	-0.48564	-1.80399	0.004	0.0880789
	GO_copi_coated_vesicle	22	-0.561329	-1.79737	0.00843882	0.0924765
	GO_transmembrane_receptor_protein_kinase_activity	81	-0.415192	-1.794	0	0.0942613
	GO_amino_sugar_metabolic_process	39	-0.488173	-1.79211	0.00217865	0.0945491
	GO_positive_regulation_of_embryonic_development	32	-0.504237	-1.78775	0	0.0972844
	GO_sister_chromatid_segregation	167	-0.368519	-1.78386	0	0.0998192
	GO_coreceptor_activity	38	-0.49057	-1.77977	0.00205339	0.102609
	GO_transmembrane_receptor_protein_tyrosine_kinase_activity	64	-0.433625	-1.77659	0	0.104713
	GO_sister_chromatid_cohesion	106	-0.396141	-1.77641	0	0.103217
	GO_regulation_of_interleukin_4_production	31	-0.507001	-1.77486	0.0040568	0.103395
	GO_anchored_component_of_membrane	143	-0.378119	-1.77348	0	0.103452
	GO_regulation_of_chromosome_segregation	85	-0.408865	-1.76305	0.00643777	0.112483
	GO_oxidoreductase_activity_acting_on_nad_p_h_quinone_or_similar_compound_as_acceptor	50	-0.455772	-1.76112	0.00416667	0.113024
	GO_negative_regulation_of_multi_organism_process	148	-0.37391	-1.75887	0	0.112135
	GO_b_cell_mediated_immunity	67	-0.432476	-1.75484	0.00202429	0.114999
	GO_multicellular_organismal_macromolecule_metabolic_process	77	-0.407877	-1.75114	0	0.115854
	GO_kidney_mesenchyme_development	18	-0.580058	-1.74937	0.00406504	0.116135
	GO_regulation_of_sister_chromatid_segregation	67	-0.430364	-1.74859	0	0.115362
	GO_low_density_lipoprotein_particle_binding	15	-0.609257	-1.74498	0.0078125	0.118065
	GO_axonal_growth_cone	20	-0.553929	-1.74116	0.00838574	0.121118
	GO_sulfur_compound_catabolic_process	39	-0.4678	-1.74039	0.00213675	0.120575
	GO_nucleobase_biosynthetic_process	18	-0.57777	-1.73931	0.004158	0.120482
	GO_cell_recognition	128	-0.372212	-1.73629	0	0.122873
	GO_cartilage_development	146	-0.367536	-1.73465	0	0.121813
	GO_primary_alcohol_metabolic_process	47	-0.449945	-1.73356	0	0.121672
	GO_cellular_response_to_prostaglandin_stimulus	23	-0.52321	-1.7331	0.00199601	0.120862
	GO_ephrin_receptor_activity	19	-0.56622	-1.7311	0.0042735	0.121726
	GO_deoxyribonucleotide_metabolic_process	34	-0.490135	-1.73108	0.00408998	0.120397
	GO_electron_carrier_activity	105	-0.384467	-1.72785	0	0.122547
	GO_positive_regulation_of_dendritic_spine_development	35	-0.484098	-1.72709	0.00621118	0.122047
	GO_carbohydrate_derivative_catabolic_process	172	-0.358306	-1.72626	0	0.121549
	GO_chromosome_segregation	254	-0.337285	-1.72017	0	0.127122
	GO_vacuolar_lumen	110	-0.378361	-1.7186	0	0.127727
	GO_anaphase_promoting_complex_dependent_catabolic_process	75	-0.405609	-1.71769	0	0.125895
	GO_mitotic_cytokinesis	30	-0.490552	-1.71586	0.00842105	0.126799
	GO_positive_regulation_of_smooth_muscle_cell_migration	30	-0.494145	-1.70905	0.00413223	0.133784
	GO_antigen_binding	75	-0.405967	-1.70645	0	0.134379
	GO_oxidoreductase_activity_acting_on_the_CH_CH_group_of_donors_NAD_or_NADP_as_acceptor	23	-0.524004	-1.69958	0.00606061	0.139651
	GO_response_to_virus	238	-0.331096	-1.68657	0	0.153181
	GO_oxidoreductase_activity_acting_on_the_CH_CH_group_of_donors	54	-0.430517	-1.67719	0	0.163631
	GO_organonitrogen_compound_catabolic_process	336	-0.317524	-1.67566	0	0.164007
	GO_lymphocyte_costimulation	74	-0.393955	-1.67173	0.002079	0.166295
	GO_antigen_processing_and_presentation_of_peptide_or_polysaccharide_antigen_via_MHC_class_II	91	-0.377679	-1.66621	0	0.169953
	GO_negative_regulation_of_viral_process	88	-0.382392	-1.66525	0	0.169914
	GO_mitotic_recombination	39	-0.454082	-1.66269	0.00811359	0.170479
	GO_extracellular_structure_organization	299	-0.320078	-1.66176	0	0.168938
	GO_regulation_of_DNA_dependent_DNA_replication	41	-0.448009	-1.66071	0.00804829	0.168848
	GO_endoplasmic_reticulum_golgi_intermediate_compartment	98	-0.369385	-1.6535	0.0021978	0.171989
	GO_ethanolamine_containing_compound_metabolic_process	84	-0.38277	-1.65315	0.00207469	0.171108
	GO_serine_hydrolase_activity	197	-0.339797	-1.64672	0	0.176372
	GO_mitotic_nuclear_division	341	-0.311886	-1.64491	0	0.1776
	GO_collagen_binding	65	-0.402128	-1.64176	0	0.179109
	GO_chondrocyte_differentiation	59	-0.409281	-1.64087	0.00211864	0.17914
	GO_regulation_of_synapse_assembly	78	-0.384172	-1.637	0.00420168	0.180577
	GO_nuclear_chromosome_segregation	214	-0.326798	-1.63451	0	0.180254
	GO_tissue_regeneration	52	-0.421054	-1.63158	0.00397614	0.182099
	GO_antigen_processing_and_presentation_of_peptide_antigen	172	-0.329737	-1.61651	0.00221729	0.200302
	GO_monocarboxylic_acid_biosynthetic_process	165	-0.331822	-1.61305	0.00218818	0.203175
	GO_pigment_granule	101	-0.361346	-1.61289	0.00220751	0.202029
	GO_multicellular_organism_metabolic_process	91	-0.365222	-1.60301	0.0021645	0.204866
	GO_unsaturated_fatty_acid_biosynthetic_process	54	-0.407332	-1.59977	0.00829876	0.20602
	GO_interstrand_cross_link_repair	39	-0.442478	-1.59916	0.00652174	0.205732
	GO_embryonic_skeletal_system_development	120	-0.351055	-1.59735	0.00221239	0.20491
	GO_DNA_replication_independent_nucleosome_organization	50	-0.408119	-1.5956	0.00392927	0.205244
	GO_regulation_of_smoothened_signaling_pathway	62	-0.395725	-1.59384	0	0.206839
	GO_neuron_projection_guidance	204	-0.322631	-1.58895	0	0.210813
	GO_embryonic_skeletal_system_morphogenesis	92	-0.361768	-1.58367	0	0.216858
	GO_tRNA_metabolic_process	168	-0.32716	-1.58228	0	0.217821
	GO_exopeptidase_activity	101	-0.354054	-1.57993	0.00631579	0.219259
	GO_DNA_packaging_complex	99	-0.351752	-1.57973	0.0042735	0.218409
	GO_organelle_fission	467	-0.28906	-1.57248	0	0.223166
	GO_small_molecule_biosynthetic_process	431	-0.289181	-1.55628	0	0.242353
	GO_antigen_processing_and_presentation	205	-0.313309	-1.55206	0.00232558	0.249015
	GO_neuron_projection_morphogenesis	397	-0.291341	-1.54975	0	0.247941
	GO_sulfur_compound_binding	228	-0.307272	-1.54948	0	0.247147

## Sheet: Supplementary table 7
Supplementary table 7. The result of KEGG pathway enriched in DUSP1 high-expression and low-expression group
KEGG_Pathway		SIZE	ES	NES	NOM p-val	FDR q-val
Enriched in High-expression group
	KEGG_olfactory_transduction	371	0.422034	2.17044	0	0
	KEGG_JAK_STAT_signaling_pathway	150	0.399814	1.85497	0	0.0358309
	KEGG_endometrial_cancer	52	0.46002	1.77328	0.0059761	0.0563504
	KEGG_bladder_cancer	41	0.477909	1.74354	0.00210526	0.0617219
	KEGG_acute_myeloid_leukemia	57	0.442269	1.73772	0	0.0523879
	KEGG_chronic_myeloid_leukemia	73	0.420454	1.7115	0.00194175	0.0559885
	KEGG_regulation_of_autophagy	30	0.499133	1.67696	0.00959693	0.0661746
	KEGG_inositol_phosphate_metabolism	54	0.420276	1.63061	0.00576923	0.0883862
	KEGG_renal_cell_carcinoma	69	0.396724	1.62977	0.00186916	0.0792926
	KEGG_starch_and_sucrose_metabolism	39	0.444775	1.6168	0.00759013	0.0797004
	KEGG_taste_transduction	52	0.421273	1.61052	0.00406504	0.0756678
	KEGG_cytokine_cytokine_receptor_interaction	254	0.32023	1.60073	0	0.0766271
	KEGG_MAPK_signaling_pathway	263	0.310681	1.55452	0.00168067	0.104015
	KEGG_neurotrophin_signaling_pathway	125	0.32435	1.499	0.00575816	0.149277
	KEGG_prostate_cancer	89	0.338969	1.44349	0.0167286	0.207772
Enriched in Low-expression group
	KEGG_valine_leucine_and_isoleucine_degradation	44	-0.497085	-1.86757	0	0.0782863
	KEGG_systemic_lupus_erythematosus	126	-0.403831	-1.84953	0	0.0523804
	KEGG_steroid_biosynthesis	16	-0.613076	-1.8128	0.00623701	0.0518842
	KEGG_lysosome	119	-0.392252	-1.79002	0	0.0488579
	KEGG_glycosaminoglycan_degradation	21	-0.558423	-1.77711	0.00396825	0.0437496
	KEGG_N_glycan_biosynthesis	46	-0.453607	-1.69539	0	0.0772248
	KEGG_cell_adhesion_molecules_cams	134	-0.359059	-1.68091	0	0.0777372
	KEGG_amino_sugar_and_nucleotide_sugar_metabolism	43	-0.418952	-1.60356	0.00873363	0.126369
	KEGG_glutathione_metabolism	49	-0.41723	-1.59935	0.00851064	0.115549
	KEGG_glycine_serine_and_threonine_metabolism	31	-0.458704	-1.58602	0.0206612	0.117478
	KEGG_ecm_receptor_interaction	82	-0.36283	-1.56823	0.00632911	0.124336
	KEGG_ribosome	87	-0.360688	-1.56696	0	0.116247
	KEGG_asthma	30	-0.448487	-1.56421	0.0259179	0.109901
	KEGG_nicotinate_and_nicotinamide_metabolism	23	-0.478001	-1.55867	0.0409357	0.106553
	KEGG_homologous_recombination	26	-0.466763	-1.55672	0.0268595	0.100942
	KEGG_DNA_replication	36	-0.4185	-1.53857	0.014862	0.11137
	KEGG_aminoacyl_trna_biosynthesis	41	-0.417666	-1.53289	0.0221239	0.1108
	KEGG_axon_guidance	129	-0.326884	-1.51632	0.0021692	0.119698
	KEGG_base_excision_repair	32	-0.425009	-1.51129	0.0332031	0.116668
	KEGG_pentose_phosphate_pathway	26	-0.446849	-1.50303	0.0474227	0.118829
	KEGG_steroid_hormone_biosynthesis	45	-0.400183	-1.49942	0.0407332	0.116042
	KEGG_pyrimidine_metabolism	95	-0.33651	-1.49634	0.0090703	0.113346
	KEGG_allograft_rejection	38	-0.408124	-1.47787	0.0419162	0.124617
	KEGG_complement_and_coagulation_cascades	67	-0.352236	-1.46056	0.0208768	0.136326
	KEGG_ABC_transporters	44	-0.382717	-1.45357	0.0363636	0.137008
	KEGG_proteasome	45	-0.375176	-1.43774	0.0354906	0.146408
	KEGG_metabolism_of_xenobiotics_by_cytochrome_p450	59	-0.350518	-1.41894	0.045082	0.159951
	KEGG_leishmania_infection	67	-0.340854	-1.39505	0.034188	0.163638

## Sheet: Supplementary table 8
Supplementary table 8. The result of Biological process enriched in NR4A1 High-expression and Low-expression group
GO_Term		SIZE	ES	NES	NOM p-val	FDR q-val
Enriched in High-expression group
	GO_protein_refolding	20	0.746465	2.42808	0	0
	GO_cellular_response_to_zinc_ion	15	0.70502	2.1134	0	0.0665937
	GO_regulation_of_cellular_response_to_heat	75	0.455782	2.0721	0	0.0760272
	GO_response_to_muscle_stretch	19	0.642649	2.0628	0	0.0642917
	GO_natural_killer_cell_activation_involved_in_immune_response	20	0.595609	2.00726	0	0.102331
	GO_negative_regulation_of_endothelial_cell_apoptotic_process	26	0.558001	2.00041	0	0.0913736
	GO_regulation_of_transcription_from_rna_polymerase_ii_promoter_in_response_to_hypoxia	32	0.530411	2.00017	0	0.0784674
	GO_positive_regulation_of_cyclin_dependent_protein_kinase_activity	33	0.525135	1.99912	0	0.0695642
	GO_regulation_of_peptidyl_serine_phosphorylation_of_STAT_protein	17	0.633433	1.99545	0.0078534	0.0648065
	GO_response_to_heat	87	0.422394	1.97139	0	0.075846
	GO_cellular_response_to_fluid_shear_stress	19	0.60075	1.94591	0	0.0892739
	GO_regulation_of_inclusion_body_assembly	16	0.631179	1.93734	0	0.0890104
	GO_regulation_of_DNA_templated_transcription_in_response_to_stress	67	0.440013	1.93417	0	0.0840979
	GO_positive_regulation_of_reactive_oxygen_species_biosynthetic_process	47	0.462119	1.91774	0.00302115	0.0938011
	GO_mrna_transcription	21	0.581495	1.91607	0.00260417	0.0889283
	GO_mrna_transcription_from_RNA_polymerase_II_promoter	15	0.613229	1.89963	0.00230415	0.0976663
	GO_negative_regulation_of_ERK1_and_ERK2_cascade	52	0.44078	1.88532	0	0.106281
	GO_gas_transport	16	0.604429	1.84954	0.00968523	0.136637
	GO_cellular_senescence	31	0.499229	1.84433	0	0.135617
	GO_negative_regulation_of_epithelial_cell_apoptotic_process	34	0.480009	1.80309	0.0027027	0.18631
	GO_negative_regulation_of_signal_transduction_in_absence_of_ligand	31	0.47965	1.80263	0.00262467	0.178079
	GO_modulation_of_transcription_in_other_organism_involved_in_symbiotic_interaction	22	0.535985	1.79911	0.00755667	0.175437
	GO_signal_transduction_in_absence_of_ligand	32	0.473432	1.79112	0	0.180115
	GO_cAMP_biosynthetic_process	17	0.563604	1.77948	0.0101781	0.191234
	GO_erythrocyte_development	23	0.527225	1.77308	0.0026455	0.192695
	GO_ovulation	18	0.563982	1.77237	0.0103359	0.186639
	GO_extrinsic_apoptotic_signaling_pathway	98	0.371017	1.76595	0	0.188957
	GO_regulation_of_reactive_oxygen_species_biosynthetic_process	64	0.397899	1.76338	0.00322581	0.186655
	GO_response_to_hydrogen_peroxide	106	0.367684	1.76087	0	0.184204
	GO_response_to_zinc_ion	54	0.409776	1.75134	0.00619195	0.191655
	GO_sensory_perception_of_chemical_stimulus	454	0.296714	1.74894	0	0.18896
	GO_regulation_of_nitric_oxide_biosynthetic_process	52	0.422261	1.74358	0	0.190397
	GO_viral_genome_replication	21	0.526551	1.73705	0.0182292	0.194099
	GO_organ_or_tissue_specific_immune_response	29	0.476198	1.73243	0.00837989	0.195875
	GO_de_novo_protein_folding	18	0.54706	1.72664	0.0102564	0.198843
	GO_regulation_of_endothelial_cell_apoptotic_process	41	0.42945	1.71917	0	0.204965
	GO_histone_h3_deacetylation	22	0.497932	1.69668	0.0110193	0.24091
	GO_regulation_of_cellular_response_to_transforming_growth_factor_beta_stimulus	95	0.356698	1.69548	0	0.236513
	GO_retinoic_acid_receptor_signaling_pathway	18	0.533668	1.68513	0	0.249957
	GO_spermatid_nucleus_differentiation	18	0.524706	1.68224	0.0134771	0.249404
	GO_entrainment_of_circadian_clock	26	0.47522	1.67871	0.0178571	0.249609
Enriched in Low-expression group
	GO_humoral_immune_response_mediated_by_circulating_immunoglobulin	37	-0.646898	-2.26459	0	0
	GO_antigen_processing_and_presentation_of_peptide_antigen	172	-0.478081	-2.20933	0	0.00341082
	GO_antigen_processing_and_presentation	205	-0.471643	-2.19568	0	0.00325562
	GO_centromere_complex_assembly	45	-0.584149	-2.16595	0	0.00343338
	GO_membrane_raft_organization	17	-0.740343	-2.15511	0	0.00352877
	GO_membrane_assembly	25	-0.663985	-2.13228	0	0.00491527
	GO_mitotic_spindle_organization	66	-0.534208	-2.12568	0	0.00463093
	GO_antigen_processing_and_presentation_of_peptide_antigen_via_mhc_class_i	89	-0.494102	-2.1145	0	0.00503279
	GO_dna_replication_independent_nucleosome_organization	50	-0.546101	-2.10189	0	0.00566632
	GO_membrane_biogenesis	30	-0.624248	-2.10102	0	0.0051973
	GO_antigen_processing_and_presentation_of_peptide_or_polysaccharide_antigen_via_mhc_class_ii	91	-0.488899	-2.08711	0	0.00614801
	GO_anaphase_promoting_complex_dependent_catabolic_process	75	-0.499229	-2.04711	0	0.0105478
	GO_sister_chromatid_segregation	167	-0.439382	-2.03773	0	0.011165
	GO_lymphocyte_mediated_immunity	109	-0.469354	-2.02403	0	0.0126098
	GO_interferon_gamma_mediated_signaling_pathway	67	-0.501177	-2.01901	0.00143062	0.012755
	GO_b_cell_mediated_immunity	67	-0.506801	-2.0169	0	0.0123872
	GO_axonal_fasciculation	20	-0.662586	-2.01629	0	0.0117157
	GO_extracellular_matrix_disassembly	76	-0.496389	-2.012	0	0.0119394
	GO_antigen_processing_and_presentation_of_exogenous_peptide_antigen_via_mhc_class_i	64	-0.502613	-1.99235	0	0.014725
	GO_neuron_recognition	33	-0.583742	-1.99219	0	0.0139887
	GO_negative_regulation_of_protein_complex_disassembly	167	-0.432575	-1.99011	0	0.0136505
	GO_multicellular_organismal_macromolecule_metabolic_process	77	-0.492228	-1.98872	0	0.0134311
	GO_regulation_of_superoxide_metabolic_process	21	-0.634418	-1.9768	0	0.0156145
	GO_positive_regulation_of_calcium_mediated_signaling	37	-0.559412	-1.97531	0	0.0153322
	GO_regulation_of_T_cell_migration	23	-0.617225	-1.97286	0.00155763	0.0151508
	GO_positive_regulation_of_smooth_muscle_cell_migration	30	-0.588823	-1.96456	0.00156986	0.0164502
	GO_mitotic_spindle_assembly	39	-0.540743	-1.96379	0	0.0159128
	GO_mitotic_sister_chromatid_segregation	84	-0.467098	-1.95571	0	0.0173078
	GO_sister_chromatid_cohesion	106	-0.438095	-1.93949	0	0.0203673
	GO_membrane_lipid_catabolic_process	24	-0.611929	-1.93056	0	0.0231216
	GO_response_to_interferon_gamma	137	-0.428861	-1.92342	0	0.0243972
	GO_regulation_of_interleukin_4_production	31	-0.558922	-1.91737	0.0015361	0.0257219
	GO_adaptive_immune_response_based_on_somatic_recombination_of_immune_receptors_built_from_immunoglobulin_superfamily_domains	119	-0.434494	-1.91472	0	0.0257773
	GO_extracellular_structure_organization	299	-0.387759	-1.90747	0	0.0270393
	GO_heterotypic_cell_cell_adhesion	27	-0.574106	-1.90256	0.00311042	0.0279767
	GO_cellular_response_to_interferon_gamma	115	-0.433574	-1.88876	0	0.0325666
	GO_peptide_hormone_processing	32	-0.552154	-1.8825	0	0.0341497
	GO_spindle_assembly	68	-0.465984	-1.87676	0	0.0362682
	GO_guanosine_containing_compound_metabolic_process	43	-0.506642	-1.87569	0	0.0356396
	GO_dendritic_cell_migration	18	-0.645473	-1.87191	0	0.0365386
	GO_deoxyribonucleoside_triphosphate_metabolic_process	17	-0.648506	-1.86451	0.0016129	0.0389056
	GO_purinergic_receptor_signaling_pathway	28	-0.565898	-1.86359	0	0.0384454
	GO_chromosome_segregation	254	-0.381052	-1.8623	0	0.0380533
	GO_regulation_of_chromosome_segregation	85	-0.447559	-1.85785	0	0.039083
	GO_deoxyribonucleotide_metabolic_process	34	-0.543227	-1.85539	0.00160772	0.0394804
	GO_mitotic_recombination	39	-0.514679	-1.85343	0	0.0397121
	GO_actin_nucleation	23	-0.571832	-1.85279	0.00649351	0.03914
	GO_detection_of_biotic_stimulus	27	-0.564442	-1.85209	0	0.0385691
	GO_leukotriene_biosynthetic_process	20	-0.616302	-1.8497	0	0.0391224
	GO_regulation_of_antigen_processing_and_presentation	23	-0.581438	-1.84727	0.00325203	0.0395161
	GO_positive_regulation_of_interleukin_6_production	65	-0.463668	-1.84413	0	0.0402623
	GO_membrane_protein_proteolysis	33	-0.536388	-1.84378	0.00322061	0.0396204
	GO_regulation_of_protein_complex_disassembly	212	-0.388421	-1.84356	0	0.038947
	GO_regulation_of_systemic_arterial_blood_pressure_by_hormone	35	-0.527728	-1.84293	0.0030581	0.0386609
	GO_regulation_of_inflammatory_response_to_antigenic_stimulus	19	-0.607482	-1.83618	0.00160772	0.0414688
	GO_lymphocyte_costimulation	74	-0.455302	-1.83601	0	0.0407986
	GO_fatty_acid_biosynthetic_process	108	-0.424673	-1.83429	0	0.0408216
	GO_forebrain_neuron_development	34	-0.525847	-1.83342	0	0.0406084
	GO_trna_metabolic_process	168	-0.394883	-1.83115	0	0.0409044
	GO_monocarboxylic_acid_biosynthetic_process	165	-0.396047	-1.83065	0	0.0405803
	GO_dna_strand_elongation_involved_in_dna_replication	25	-0.562085	-1.82715	0.0046729	0.0417166
	GO_regulation_of_n_methyl_d_aspartate_selective_glutamate_receptor_activity	15	-0.640824	-1.8245	0	0.0425312
	GO_G_protein_coupled_purinergic_receptor_signaling_pathway	20	-0.598866	-1.8032	0.00159236	0.0541643
	GO_nucleoside_diphosphate_metabolic_process	79	-0.440795	-1.79907	0	0.0559427
	GO_antigen_receptor_mediated_signaling_pathway	170	-0.389592	-1.79639	0	0.0566064
	GO_telomere_maintenance_via_recombination	32	-0.528864	-1.79306	0.00315956	0.0582045
	GO_leukocyte_mediated_immunity	149	-0.393401	-1.79165	0	0.0581848
	GO_interferon_gamma_production	15	-0.627405	-1.78555	0.00670017	0.0611787
	GO_dna_dependent_dna_replication	90	-0.429365	-1.78497	0	0.0605622
	GO_detection_of_other_organism	19	-0.594102	-1.7786	0.00165289	0.064324
	GO_cell_recognition	128	-0.397805	-1.77708	0	0.0643433
	GO_strand_displacement	23	-0.564744	-1.77552	0.00638978	0.0645553
	GO_nuclear_chromosome_segregation	214	-0.372994	-1.76841	0	0.0689656
	GO_adaptive_immune_response	245	-0.366529	-1.76718	0	0.0688545
	GO_positive_regulation_of_antigen_processing_and_presentation	16	-0.606428	-1.76073	0.00476947	0.0725922
	GO_leukocyte_mediated_cytotoxicity	31	-0.511201	-1.75842	0.00632911	0.073298
	GO_negative_regulation_of_cytoskeleton_organization	218	-0.37174	-1.75812	0	0.0725487
	GO_translesion_synthesis	41	-0.48691	-1.75591	0.00308642	0.0729772
	GO_macromolecular_complex_remodeling	24	-0.555557	-1.75572	0.00480769	0.0722148
	GO_cytoskeleton_dependent_cytokinesis	38	-0.49485	-1.75505	0.0015083	0.0718755
	GO_spindle_checkpoint	25	-0.541912	-1.75374	0.00471698	0.0719439
	GO_mannosylation	32	-0.506521	-1.74961	0	0.0745683
	GO_protein_lipid_complex_subunit_organization	36	-0.504909	-1.74868	0.00468019	0.0742729
	GO_endocrine_process	44	-0.470032	-1.74846	0.0015015	0.073564
	GO_neutral_lipid_catabolic_process	25	-0.538419	-1.74005	0.00468019	0.0795864
	GO_multicellular_organism_metabolic_process	91	-0.413449	-1.73989	0	0.0787638
	GO_interstrand_cross_link_repair	39	-0.481368	-1.73863	0.00151976	0.0790646
	GO_regulation_of_microtubule_polymerization_or_depolymerization	172	-0.375456	-1.73756	0	0.0791805
	GO_mitotic_cytokinesis	30	-0.517544	-1.73687	0.00601504	0.0787963
	GO_organic_acid_biosynthetic_process	260	-0.360104	-1.73543	0	0.0790311
	GO_neuron_projection_extension	52	-0.455599	-1.73467	0.00305344	0.0788315
	GO_regulation_of_mammary_gland_epithelial_cell_proliferation	16	-0.589283	-1.72862	0.00856164	0.0834216
	GO_collagen_fibril_organization	34	-0.508142	-1.72811	0.00157233	0.0830316
	GO_immunoglobulin_production_involved_in_immunoglobulin_mediated_immune_response	24	-0.542123	-1.72665	0.00500835	0.0832353
	GO_regulation_of_sister_chromatid_segregation	67	-0.425782	-1.72348	0.00141844	0.0849584
	GO_ribonucleotide_catabolic_process	28	-0.521017	-1.72242	0.00478469	0.0850456
	GO_regulation_of_natural_killer_cell_mediated_immunity	34	-0.497165	-1.72087	0.00153139	0.0855632
	GO_amino_acid_activation	51	-0.458926	-1.71976	0.00624025	0.0856808
	GO_tissue_regeneration	52	-0.448924	-1.71914	0.00145985	0.0853898
	GO_regulation_of_systemic_arterial_blood_pressure_mediated_by_a_chemical_signal	45	-0.465552	-1.71651	0.00154321	0.0871634
	GO_post_translational_protein_modification	35	-0.484741	-1.71648	0.00746269	0.0863199
	GO_oligosaccharide_lipid_intermediate_biosynthetic_process	20	-0.570601	-1.7164	0.0150754	0.0855699
	GO_carbohydrate_derivative_catabolic_process	172	-0.371562	-1.71594	0	0.0851847
	GO_trna_processing	107	-0.398435	-1.71535	0	0.0849773
	GO_mitotic_nuclear_division	341	-0.343183	-1.71522	0	0.0842145
	GO_dna_replication	192	-0.364878	-1.71195	0	0.0860857
	GO_nucleotide_excision_repair_dna_incision	37	-0.491092	-1.71158	0.0030349	0.0855199
	GO_nucleotide_phosphorylation	56	-0.441259	-1.71142	0.00148148	0.0848004
	GO_regulation_of_smooth_muscle_cell_migration	49	-0.453467	-1.70703	0.00590842	0.0879739
	GO_purine_deoxyribonucleotide_metabolic_process	15	-0.605139	-1.70679	0.00953895	0.0874146
	GO_nucleic_acid_phosphodiester_bond_hydrolysis	237	-0.355053	-1.70444	0	0.0886683
	GO_triglyceride_catabolic_process	20	-0.559768	-1.70429	0.00966184	0.087999
	GO_localization_within_membrane	120	-0.389149	-1.70418	0.00268456	0.0873329
	GO_histone_exchange	50	-0.452539	-1.70388	0.00146199	0.086859
	GO_steroid_biosynthetic_process	112	-0.390142	-1.69878	0.00131579	0.0907193
	GO_axon_extension	36	-0.483648	-1.69841	0.00315457	0.0903603
	GO_cell_matrix_adhesion	117	-0.391337	-1.69794	0.00134228	0.0900915
	GO_positive_regulation_of_ligase_activity	106	-0.392041	-1.69701	0.00414365	0.0900591
	GO_nucleoside_phosphate_catabolic_process	68	-0.425758	-1.69589	0.00152905	0.0902676
	GO_positive_regulation_of_t_cell_proliferation	93	-0.400446	-1.69438	0	0.0906755
	GO_regulation_of_protein_ubiquitination_involved_in_ubiquitin_dependent_protein_catabolic_process	101	-0.397027	-1.69299	0	0.0911016
	GO_t_cell_receptor_signaling_pathway	141	-0.380147	-1.69245	0.00133869	0.0908526
	GO_glucosamine_containing_compound_metabolic_process	25	-0.526872	-1.69179	0.0111111	0.0906794
	GO_response_to_prostaglandin	33	-0.498766	-1.68856	0.00618238	0.0930943
	GO_lytic_vacuole_organization	50	-0.448499	-1.68789	0.00297619	0.0928743
	GO_lipoprotein_metabolic_process	123	-0.382163	-1.68699	0	0.0929858
	GO_positive_regulation_of_lymphocyte_migration	25	-0.527692	-1.68511	0.013289	0.0940443
	GO_microtubule_cytoskeleton_organization	332	-0.340145	-1.68444	0	0.0940229
	GO_response_to_increased_oxygen_levels	23	-0.541461	-1.68185	0.00786164	0.0954897
	GO_sulfur_compound_catabolic_process	39	-0.470191	-1.68129	0.00431655	0.0952763
	GO_small_molecule_biosynthetic_process	431	-0.330877	-1.68029	0	0.0955289
	GO_positive_regulation_of_cell_cell_adhesion	234	-0.352305	-1.68026	0	0.0948274
	GO_regulation_of_t_cell_proliferation	144	-0.372355	-1.67962	0	0.0947046
	GO_negative_regulation_of_chromosome_segregation	28	-0.514888	-1.67934	0.00898204	0.0942533
	GO_pyrimidine_containing_compound_biosynthetic_process	39	-0.467034	-1.67809	0.00626959	0.0946317
	GO_response_to_ph	42	-0.456073	-1.67727	0.00612557	0.0946453
	GO_dna_strand_elongation	30	-0.507004	-1.67486	0.00813008	0.0962966
	GO_glial_cell_migration	37	-0.47759	-1.66885	0.00462963	0.101086
	GO_positive_regulation_of_endocytosis	112	-0.382533	-1.6682	0	0.100993
	GO_cerebral_cortex_development	104	-0.389192	-1.66646	0	0.101905
	GO_complement_activation	44	-0.449843	-1.66641	0.0141287	0.101223
	GO_positive_regulation_of_b_cell_mediated_immunity	26	-0.496498	-1.66277	0.00966184	0.103976
	GO_purine_containing_compound_salvage	15	-0.587458	-1.66071	0.012069	0.105223
	GO_dna_geometric_change	76	-0.403059	-1.66024	0.00277393	0.104929
	GO_regulation_of_b_cell_differentiation	22	-0.530956	-1.65925	0.00970874	0.105341
	GO_membrane_protein_ectodomain_proteolysis	20	-0.54924	-1.65742	0.00986842	0.106394
	GO_ammonium_transport	56	-0.427454	-1.6572	0.00147059	0.105957
	GO_postreplication_repair	54	-0.437727	-1.65515	0.00293255	0.10725
	GO_negative_regulation_of_t_cell_apoptotic_process	16	-0.583044	-1.65397	0.0144231	0.107624
	GO_neuron_cell_cell_adhesion	16	-0.569	-1.65233	0.015	0.108579
	GO_regulation_of_chemokine_production	64	-0.415205	-1.65106	0.00146843	0.109134
	GO_liposaccharide_metabolic_process	112	-0.381507	-1.65032	0	0.109184
	GO_regulation_of_interferon_gamma_production	94	-0.393242	-1.64987	0.00283286	0.108965
	GO_amino_sugar_metabolic_process	39	-0.46534	-1.64952	0.0122137	0.108512
	GO_magnesium_ion_transmembrane_transport	16	-0.577728	-1.64905	0.0166945	0.108299
	GO_nadp_metabolic_process	27	-0.506283	-1.64649	0.0163132	0.110027
	GO_t_cell_mediated_immunity	27	-0.505898	-1.6444	0.0127186	0.111776
	GO_regulation_of_interleukin_10_production	45	-0.453766	-1.64375	0.00753012	0.111728
	GO_regulation_of_lymphocyte_migration	36	-0.467577	-1.64265	0.0125	0.112086
	GO_positive_regulation_of_myeloid_leukocyte_mediated_immunity	18	-0.551245	-1.64239	0.0124805	0.111667
	GO_regulation_of_systemic_arterial_blood_pressure_by_renin_angiotensin	22	-0.528634	-1.64198	0.0126783	0.111393
	GO_immunoglobulin_production	44	-0.450537	-1.64118	0.00631912	0.111577
	GO_organonitrogen_compound_catabolic_process	336	-0.331711	-1.63976	0	0.1123
	GO_cell_division	438	-0.322524	-1.63908	0	0.112346
	GO_dna_replication_initiation	23	-0.51306	-1.63892	0.0164474	0.111831
	GO_nucleoside_monophosphate_biosynthetic_process	79	-0.400211	-1.63806	0	0.111996
	GO_sensory_perception_of_taste	65	-0.415563	-1.63663	0.00874636	0.112993
	GO_regulation_of_morphogenesis_of_a_branching_structure	53	-0.432861	-1.63654	0.00605144	0.112396
	GO_aerobic_respiration	51	-0.430746	-1.63604	0.00296296	0.112242
	GO_purine_ribonucleoside_bisphosphate_metabolic_process	17	-0.561096	-1.63577	0.0281924	0.111818
	GO_positive_regulation_of_cell_activation	283	-0.334322	-1.63571	0	0.111244
	GO_response_to_lipoprotein_particle	19	-0.541771	-1.63559	0.0187793	0.110705
	GO_regulation_of_calcium_mediated_signaling	74	-0.403377	-1.63524	0.00143472	0.110399
	GO_purine_containing_compound_catabolic_process	49	-0.431631	-1.63319	0.00314465	0.112105
	GO_cerebral_cortex_cell_migration	42	-0.455872	-1.63289	0.00455235	0.111739
	GO_mitochondrial_translation	105	-0.374274	-1.62862	0.00283286	0.115505
	GO_dna_synthesis_involved_in_dna_repair	71	-0.396139	-1.62789	0.00443131	0.115605
	GO_regulation_of_monocyte_chemotaxis	19	-0.533777	-1.62739	0.0157068	0.115434
	GO_regulation_of_interleukin_6_production	100	-0.377006	-1.62658	0.00135318	0.115556
	GO_detection_of_chemical_stimulus_involved_in_sensory_perception_of_taste	44	-0.44263	-1.62623	0.00457317	0.11527
	GO_lymphocyte_migration	46	-0.443879	-1.62579	0.0101892	0.115098
	GO_membrane_lipid_metabolic_process	173	-0.353407	-1.62579	0	0.114477
	GO_immune_effector_process	435	-0.319881	-1.62311	0	0.116455
	GO_regulation_of_homotypic_cell_cell_adhesion	298	-0.32876	-1.62183	0	0.11723
	GO_response_to_type_i_interferon	62	-0.411859	-1.61996	0.00620155	0.118436
	GO_dicarboxylic_acid_catabolic_process	16	-0.559751	-1.61993	0.0238501	0.117852
	GO_myelin_assembly	17	-0.551584	-1.61937	0.0143541	0.117804
	GO_trna_modification	55	-0.417863	-1.61853	0.00920245	0.117961
	GO_non_canonical_wnt_signaling_pathway	139	-0.355544	-1.61702	0	0.119045
	GO_vesicle_coating	73	-0.396713	-1.61553	0.00297619	0.119948
	GO_regulation_of_microtubule_based_process	232	-0.341379	-1.6154	0.00122399	0.1195
	GO_regulation_of_leukocyte_mediated_cytotoxicity	52	-0.427276	-1.61467	0.00882353	0.11968
	GO_cytokinesis	81	-0.390696	-1.6132	0.00143266	0.120533
	GO_sulfur_compound_biosynthetic_process	200	-0.342436	-1.61	0.00253807	0.123472
	GO_positive_regulation_of_alpha_beta_t_cell_proliferation	19	-0.531828	-1.60852	0.0263158	0.124424
	GO_neuron_projection_guidance	204	-0.339788	-1.60792	0.00125786	0.124395
	GO_regulation_of_heart_rate_by_cardiac_conduction	30	-0.479202	-1.60779	0.0145773	0.123953
	GO_positive_regulation_of_interferon_gamma_production	64	-0.407285	-1.60517	0.00725689	0.126387
	GO_regulation_of_skeletal_muscle_cell_differentiation	17	-0.55234	-1.60473	0.0210356	0.126225
	GO_glycoside_metabolic_process	15	-0.57543	-1.60284	0.0150754	0.12765
	GO_substrate_dependent_cell_migration	26	-0.491391	-1.6024	0.0216049	0.127464
	GO_vitamin_biosynthetic_process	15	-0.583977	-1.59978	0.0278689	0.129803
	GO_interleukin_1_production	15	-0.566505	-1.59949	0.0227642	0.129477
	GO_cytolysis	21	-0.512963	-1.59846	0.024077	0.130054
	GO_activation_of_immune_response	383	-0.318107	-1.59822	0	0.12963
	GO_positive_regulation_of_cell_adhesion	365	-0.318991	-1.59521	0	0.132371
	GO_nucleobase_biosynthetic_process	18	-0.54365	-1.59483	0.0243902	0.132176
	GO_endoplasmic_reticulum_organization	35	-0.454625	-1.59276	0.0153846	0.133889
	GO_regulation_of_plasma_lipoprotein_particle_levels	44	-0.429044	-1.59264	0.0182094	0.133361
	GO_kidney_mesenchyme_development	18	-0.526929	-1.59058	0.027027	0.134992
	GO_er_to_golgi_vesicle_mediated_transport	162	-0.344243	-1.5839	0.00130719	0.14209
	GO_glycerolipid_catabolic_process	34	-0.458765	-1.58276	0.0157978	0.142844
	GO_regulation_of_immune_effector_process	413	-0.311838	-1.58055	0	0.144946
	GO_deoxyribose_phosphate_catabolic_process	21	-0.511477	-1.5802	0.0260586	0.144699
	GO_response_to_prostaglandin_e	25	-0.487329	-1.58011	0.0125392	0.144146
	GO_olfactory_lobe_development	36	-0.452941	-1.57669	0.0174051	0.147555
	GO_positive_regulation_of_leukocyte_mediated_immunity	84	-0.378661	-1.57625	0.00573066	0.147417
	GO_cellular_response_to_prostaglandin_stimulus	23	-0.505224	-1.57584	0.0352941	0.147285
	GO_protein_n_linked_glycosylation	75	-0.388856	-1.57573	0.00587371	0.146764
	GO_positive_regulation_of_leukocyte_degranulation	18	-0.525654	-1.57571	0.0321543	0.146128
	GO_regulation_of_double_strand_break_repair	38	-0.435986	-1.57458	0.0138675	0.146882
	GO_regulation_of_chondrocyte_differentiation	44	-0.422955	-1.5743	0.0104012	0.146605
	GO_nucleoside_bisphosphate_biosynthetic_process	16	-0.557803	-1.57279	0.0198676	0.147743
	GO_regulation_of_insulin_secretion_involved_in_cellular_response_to_glucose_stimulus	51	-0.421207	-1.57277	0.00770416	0.147118
	GO_negative_regulation_of_interleukin_12_production	15	-0.553481	-1.5719	0.0248344	0.147598
	GO_retrograde_vesicle_mediated_transport_golgi_to_er	74	-0.389763	-1.57177	0.00997151	0.147058
	GO_nucleotide_excision_repair_preincision_complex_stabilization	20	-0.51723	-1.57157	0.0366667	0.146682
	GO_vasodilation	26	-0.472738	-1.56837	0.0316957	0.149939
	GO_cofactor_metabolic_process	321	-0.316539	-1.56837	0	0.149284
	GO_pyrimidine_nucleoside_triphosphate_biosynthetic_process	18	-0.533764	-1.56774	0.0252525	0.149342
	GO_positive_regulation_of_cytokinesis	33	-0.456853	-1.56709	0.029595	0.149449
	GO_forebrain_cell_migration	61	-0.39636	-1.56601	0.00765697	0.150105
	GO_lymphocyte_chemotaxis	35	-0.443575	-1.56554	0.0284858	0.150064
	GO_response_to_interferon_alpha	20	-0.513815	-1.56481	0.0306947	0.150387
	GO_cellular_amino_acid_metabolic_process	325	-0.318016	-1.56248	0	0.152767
	GO_organelle_fission	467	-0.304087	-1.56016	0	0.15509
	GO_regulation_of_defense_response_to_virus_by_virus	29	-0.478574	-1.55998	0.0170543	0.154676
	GO_vesicle_targeting	74	-0.383018	-1.55989	0.011994	0.15415
	GO_dna_double_strand_break_processing	17	-0.532799	-1.55983	0.0308442	0.153574
	GO_dna_recombination	193	-0.332547	-1.5596	0.00127551	0.153245
	GO_negative_regulation_of_mitotic_nuclear_division	34	-0.454216	-1.55878	0.022831	0.153599
	GO_protein_localization_to_centrosome	17	-0.538087	-1.55797	0.0413907	0.154097
	GO_negative_regulation_of_chondrocyte_differentiation	19	-0.520902	-1.55761	0.0365297	0.153911
	GO_response_to_folic_acid	15	-0.557753	-1.55676	0.0243112	0.154469
	GO_negative_regulation_of_alcohol_biosynthetic_process	17	-0.535568	-1.55318	0.0223285	0.158368
	GO_positive_regulation_of_dendrite_development	64	-0.390321	-1.55265	0.00722543	0.158294
	GO_single_organism_membrane_budding	70	-0.38284	-1.55226	0.0116448	0.158157
	GO_positive_regulation_of_cell_adhesion_mediated_by_integrin	16	-0.539744	-1.55213	0.0346535	0.157685
	GO_regulation_of_leukocyte_degranulation	41	-0.42857	-1.55144	0.0200617	0.158073
	GO_immune_response_regulating_cell_surface_receptor_signaling_pathway	282	-0.317034	-1.55091	0	0.158057
	GO_oxidoreduction_coenzyme_metabolic_process	102	-0.357954	-1.5493	0.0069735	0.159354
	GO_microtubule_based_process	492	-0.303736	-1.54914	0	0.158924
	GO_regulation_of_dna_dependent_dna_replication	41	-0.425767	-1.54742	0.0246914	0.160296
	GO_negative_regulation_of_innate_immune_response	38	-0.438591	-1.54658	0.0225806	0.160732
	GO_glycosphingolipid_metabolic_process	69	-0.38524	-1.54435	0.0104634	0.163051
	GO_isoprenoid_metabolic_process	119	-0.350926	-1.54377	0.00418994	0.16317
	GO_regulation_of_granulocyte_macrophage_colony_stimulating_factor_production	15	-0.562293	-1.54279	0.0341463	0.163833
	GO_arp2_3_complex_mediated_actin_nucleation	17	-0.531233	-1.54204	0.0377049	0.164223
	GO_regulation_of_systemic_arterial_blood_pressure	84	-0.372237	-1.54144	0.0113154	0.164365
	GO_regulation_of_cell_activation	453	-0.303057	-1.54134	0	0.163887
	GO_t_cell_proliferation	36	-0.437838	-1.54085	0.0205371	0.163903
	GO_aspartate_family_amino_acid_catabolic_process	19	-0.511677	-1.54073	0.0409836	0.163401
	GO_metanephros_development	79	-0.374072	-1.54018	0.00863309	0.163496
	GO_cellular_lipid_catabolic_process	142	-0.341481	-1.54009	0.00547196	0.162977
	GO_central_nervous_system_neuron_development	68	-0.389717	-1.53985	0.012894	0.16272
	GO_carbohydrate_derivative_transport	47	-0.416857	-1.53965	0.010479	0.162411
	GO_pyrimidine_nucleotide_metabolic_process	44	-0.418664	-1.53829	0.0181543	0.163677
	GO_positive_regulation_of_phosphatidylinositol_3_kinase_signaling	62	-0.383867	-1.53807	0.0190896	0.163388
	GO_protein_deglycosylation	21	-0.500361	-1.53698	0.0329154	0.164195
	GO_gtp_metabolic_process	20	-0.499615	-1.53681	0.0358891	0.16386
	GO_n_glycan_processing	20	-0.498493	-1.53674	0.0398724	0.163364
	GO_hormone_metabolic_process	157	-0.335154	-1.53522	0.00262467	0.164714
	GO_positive_regulation_of_interleukin_1_secretion	22	-0.486067	-1.53224	0.0253968	0.167836
	GO_regulation_of_megakaryocyte_differentiation	27	-0.460801	-1.53113	0.0309598	0.168698
	GO_pyrimidine_nucleoside_triphosphate_metabolic_process	20	-0.498726	-1.53031	0.0226481	0.169134
	GO_unsaturated_fatty_acid_biosynthetic_process	54	-0.400614	-1.53023	0.0134731	0.168641
	GO_chromosome_condensation	29	-0.460501	-1.53009	0.025641	0.16822
	GO_regulation_of_ligase_activity	126	-0.346836	-1.5298	0.00674764	0.168032
	GO_regulation_of_insulin_like_growth_factor_receptor_signaling_pathway	22	-0.482607	-1.5294	0.0313531	0.167932
	GO_ribonucleoside_diphosphate_metabolic_process	62	-0.387245	-1.52861	0.018732	0.168464
	GO_regulation_of_defense_response_to_virus	184	-0.332114	-1.52709	0.00129199	0.169787
	GO_rac_protein_signal_transduction	18	-0.514616	-1.52659	0.0385233	0.169905
	GO_inflammatory_response_to_antigenic_stimulus	26	-0.472923	-1.52633	0.0374593	0.169637
	GO_quinone_metabolic_process	27	-0.456757	-1.52577	0.0429448	0.169864
	GO_xenophagy	100	-0.358462	-1.52577	0.0056338	0.169268
	GO_positive_regulation_of_small_gtpase_mediated_signal_transduction	38	-0.429724	-1.52551	0.0276923	0.169016
	GO_nucleoside_bisphosphate_metabolic_process	33	-0.44237	-1.52428	0.0299213	0.169975
	GO_serine_family_amino_acid_metabolic_process	41	-0.421354	-1.52262	0.0326087	0.171724
	GO_purinergic_nucleotide_receptor_signaling_pathway	22	-0.480175	-1.5225	0.0266223	0.171282
	GO_purine_nucleoside_biosynthetic_process	82	-0.365919	-1.52205	0.01443	0.17134
	GO_renal_system_process_involved_in_regulation_of_systemic_arterial_blood_pressure	23	-0.478634	-1.52192	0.0323102	0.170903
	GO_cellular_metabolic_compound_salvage	36	-0.437715	-1.52176	0.0224359	0.170587
	GO_regulation_of_lymphocyte_mediated_immunity	112	-0.353471	-1.52142	0.00682128	0.17041
	GO_pyrimidine_deoxyribonucleotide_metabolic_process	16	-0.525458	-1.51887	0.0420712	0.17327
	GO_gpi_anchor_metabolic_process	32	-0.44619	-1.51843	0.0363349	0.173214
	GO_double_strand_break_repair	151	-0.334321	-1.51725	0.00516796	0.174276
	GO_regulation_of_defense_response_to_virus_by_host	129	-0.338104	-1.5166	0.0026738	0.174577
	GO_dna_conformation_change	248	-0.315396	-1.51629	0	0.174429
	GO_error_prone_translesion_synthesis	19	-0.513024	-1.51539	0.0344262	0.175132
	GO_nucleotide_excision_repair_dna_gap_filling	24	-0.476679	-1.51475	0.0377359	0.175527
	GO_fatty_acid_metabolic_process	279	-0.309572	-1.51424	0	0.175696
	GO_nucleotide_sugar_metabolic_process	32	-0.450492	-1.51421	0.0278207	0.175163
	GO_organic_acid_catabolic_process	197	-0.324052	-1.51405	0.00130208	0.174821
	GO_regulation_of_leukocyte_mediated_immunity	154	-0.332351	-1.51389	0.0027248	0.174515
	GO_receptor_mediated_endocytosis	201	-0.322295	-1.51337	0.00126422	0.174688
	GO_positive_regulation_of_interleukin_4_production	22	-0.491509	-1.51321	0.0415973	0.174383
	GO_n_acetylglucosamine_metabolic_process	15	-0.535046	-1.51154	0.0498339	0.175901
	GO_organic_hydroxy_compound_transport	153	-0.332201	-1.50937	0.00788436	0.178286
	GO_negative_regulation_of_stem_cell_proliferation	17	-0.514207	-1.50761	0.0396825	0.180056
	GO_monocarboxylic_acid_metabolic_process	474	-0.294222	-1.50741	0	0.179757
	GO_positive_regulation_of_cytokine_secretion	94	-0.356009	-1.507	0.0112045	0.179724
	GO_glycosyl_compound_metabolic_process	347	-0.303255	-1.50634	0	0.180051
	GO_response_to_auditory_stimulus	23	-0.477655	-1.5058	0.0334395	0.180206
	GO_mitochondrial_respiratory_chain_complex_i_biogenesis	55	-0.397633	-1.50504	0.027735	0.180594
	GO_muscle_cell_migration	18	-0.508095	-1.50386	0.0435511	0.181564
	GO_regulation_of_membrane_lipid_distribution	37	-0.426201	-1.50386	0.0370943	0.180992
	GO_fatty_acyl_coa_metabolic_process	49	-0.40404	-1.50363	0.0255255	0.180786
	GO_negative_regulation_of_intrinsic_apoptotic_signaling_pathway_by_p53_class_mediator	18	-0.498822	-1.50084	0.0497667	0.184073
	GO_regulation_of_mast_cell_activation_involved_in_immune_response	31	-0.441619	-1.50045	0.0335366	0.184031
	GO_atp_generation_from_adp	38	-0.421549	-1.49952	0.0321593	0.184771
	GO_cyclic_nucleotide_catabolic_process	17	-0.519621	-1.49841	0.039604	0.185171
	GO_erk1_and_erk2_cascade	22	-0.480267	-1.4975	0.0318979	0.185864
	GO_cellular_response_to_prostaglandin_e_stimulus	18	-0.505051	-1.49623	0.0472973	0.187101
	GO_regulation_of_cell_cell_adhesion	370	-0.30076	-1.4949	0.00117786	0.188534
	GO_regulation_of_b_cell_mediated_immunity	41	-0.412791	-1.49464	0.0201238	0.188341
	GO_regulation_of_fibroblast_proliferation	79	-0.361512	-1.49388	0.0169492	0.188216
	GO_negative_regulation_of_leukocyte_apoptotic_process	43	-0.407574	-1.49309	0.0337423	0.188826
	GO_neuron_projection_morphogenesis	397	-0.295139	-1.4904	0	0.191523
	GO_positive_regulation_of_immune_effector_process	154	-0.328533	-1.48951	0.00782269	0.192291
	GO_golgi_vesicle_transport	307	-0.303883	-1.48811	0	0.193667
	GO_sulfur_compound_metabolic_process	349	-0.297856	-1.48767	0.00120482	0.193709
	GO_positive_regulation_of_neuroblast_proliferation	20	-0.487518	-1.48726	0.0495208	0.193097
	GO_regulation_of_gliogenesis	86	-0.357781	-1.48721	0.011544	0.192592
	GO_purine_nucleoside_monophosphate_biosynthetic_process	58	-0.386326	-1.48706	0.0279823	0.192242
	GO_regulation_of_antigen_receptor_mediated_signaling_pathway	41	-0.402854	-1.48573	0.0348485	0.193631
	GO_positive_regulation_of_lymphocyte_mediated_immunity	68	-0.373928	-1.48567	0.0230216	0.193153
	GO_regulation_of_innate_immune_response	344	-0.297432	-1.48316	0	0.196022
	GO_sphingolipid_metabolic_process	130	-0.331074	-1.48208	0.00960219	0.197024
	GO_positive_regulation_of_leukocyte_proliferation	134	-0.332279	-1.48182	0.0108696	0.196844
	GO_regulation_of_cytokine_secretion	144	-0.329456	-1.48105	0.00793651	0.197373
	GO_regulation_of_leukocyte_proliferation	202	-0.31309	-1.48101	0.002574	0.196872
	GO_lipid_catabolic_process	237	-0.310177	-1.48055	0	0.196935
	GO_positive_regulation_of_defense_response	353	-0.298112	-1.47992	0.00120627	0.197322
	GO_isoprenoid_biosynthetic_process	25	-0.455742	-1.47945	0.0487805	0.197435
	GO_smoothened_signaling_pathway	69	-0.372793	-1.47895	0.0245665	0.197639
	GO_glycosyl_compound_biosynthetic_process	110	-0.342033	-1.47893	0.0152144	0.197111
	GO_positive_regulation_of_receptor_mediated_endocytosis	46	-0.396342	-1.47856	0.0328125	0.197038
	GO_developmental_growth_involved_in_morphogenesis	103	-0.339449	-1.47739	0.00985915	0.198332
	GO_forebrain_generation_of_neurons	66	-0.374652	-1.47711	0.0220913	0.198165
	GO_regulation_of_receptor_mediated_endocytosis	77	-0.357144	-1.47611	0.0166415	0.198992
	GO_response_to_muscle_activity	20	-0.479982	-1.47482	0.044164	0.200323
	GO_negative_regulation_of_neuron_differentiation	189	-0.315605	-1.47366	0.00373599	0.20148
	GO_adp_metabolic_process	45	-0.394597	-1.47321	0.0356083	0.201658
	GO_positive_regulation_of_secretion	363	-0.291942	-1.47142	0	0.20376
	GO_regulation_of_viral_genome_replication	75	-0.3598	-1.47071	0.0193452	0.204206
	GO_sterol_metabolic_process	120	-0.332236	-1.46956	0.0173565	0.205323
	GO_rna_phosphodiester_bond_hydrolysis	110	-0.336908	-1.46648	0.0122616	0.209345
	GO_regulation_of_establishment_of_planar_polarity	109	-0.342086	-1.46629	0.0095498	0.209049
	GO_negative_regulation_of_cell_division	60	-0.374019	-1.46606	0.0319635	0.208878
	GO_negative_regulation_of_cell_activation	155	-0.319765	-1.46552	0.0091623	0.208565
	GO_regulation_of_cell_killing	62	-0.377113	-1.46545	0.0233918	0.208083
	GO_positive_regulation_of_alpha_beta_t_cell_activation	49	-0.390484	-1.46447	0.038806	0.209101
	GO_regulation_of_cell_adhesion_mediated_by_integrin	38	-0.412409	-1.46325	0.0438729	0.210444
	GO_terpenoid_metabolic_process	99	-0.340229	-1.46206	0.0207756	0.211133
	GO_sterol_biosynthetic_process	42	-0.397214	-1.46077	0.0379939	0.211508
	GO_recombinational_repair	69	-0.370356	-1.45768	0.0291545	0.21481
	GO_cell_cell_signaling_involved_in_cardiac_conduction	21	-0.467581	-1.45713	0.0489396	0.215032
	GO_lymphocyte_activation	332	-0.293775	-1.45678	0.00236686	0.214978
	GO_cytoskeleton_dependent_intracellular_transport	110	-0.336071	-1.45595	0.0234483	0.215769
	GO_leukocyte_proliferation	84	-0.350529	-1.45505	0.0188406	0.216566
	GO_regulation_of_blood_pressure	167	-0.318115	-1.45372	0.0143979	0.21768
	GO_global_genome_nucleotide_excision_repair	31	-0.435637	-1.45367	0.0405616	0.217202
	GO_coenzyme_metabolic_process	256	-0.303149	-1.45312	0.00493218	0.217481
	GO_regulation_of_humoral_immune_response	50	-0.381426	-1.45261	0.0361991	0.217712
	GO_negative_regulation_of_homotypic_cell_cell_adhesion	100	-0.337747	-1.45206	0.0195804	0.218037
	GO_cell_communication_involved_in_cardiac_conduction	36	-0.411031	-1.45203	0.039823	0.217506
	GO_negative_regulation_of_immune_system_process	366	-0.289843	-1.45163	0.00118203	0.217595
	GO_dna_repair	455	-0.283369	-1.44932	0	0.219982
	GO_regulation_of_cartilage_development	60	-0.36718	-1.44891	0.0249633	0.220012
	GO_telencephalon_development	224	-0.29888	-1.44687	0.00722022	0.222249
	GO_positive_regulation_of_chemokine_production	48	-0.380246	-1.44478	0.0494753	0.225181
	GO_regulation_of_cell_substrate_adhesion	170	-0.313769	-1.44401	0.00643501	0.224722
	GO_gliogenesis	175	-0.311433	-1.44374	0.0105402	0.224602
	GO_regulation_of_receptor_internalization	37	-0.401561	-1.44308	0.0462963	0.225056
	GO_steroid_metabolic_process	227	-0.299742	-1.44194	0.00377358	0.226359
	GO_negative_regulation_of_cell_adhesion	220	-0.304099	-1.44159	0.0112782	0.226386
	GO_production_of_molecular_mediator_of_immune_response	61	-0.366692	-1.44128	0.0277372	0.226323
	GO_negative_regulation_of_immune_response	121	-0.321781	-1.441	0.0283019	0.226231
	GO_cell_cycle_g1_s_phase_transition	102	-0.334906	-1.44026	0.0193906	0.226333
	GO_leukotriene_metabolic_process	30	-0.43614	-1.43994	0.0496795	0.226358
	GO_regulation_of_nuclear_division	158	-0.313538	-1.43923	0.0132802	0.22636
	GO_pyruvate_metabolic_process	63	-0.362486	-1.43888	0.048855	0.22644
	GO_cell_morphogenesis_involved_in_neuron_differentiation	362	-0.286257	-1.43873	0	0.226084
	GO_regulation_of_interleukin_2_production	48	-0.385962	-1.43864	0.0486726	0.225684
	GO_dicarboxylic_acid_metabolic_process	99	-0.335954	-1.43862	0.0206327	0.225172
	GO_glycosylation	259	-0.29648	-1.43625	0.00613497	0.228395
	GO_positive_regulation_of_fibroblast_proliferation	52	-0.382337	-1.43563	0.0335366	0.228879
	GO_negative_regulation_of_organelle_organization	384	-0.286778	-1.43509	0.00117786	0.229276
	GO_regulation_of_endocytosis	196	-0.306388	-1.43304	0.00625782	0.231085
	GO_negative_regulation_of_defense_response	143	-0.319435	-1.43259	0.00647668	0.231294
	GO_regulation_of_phagocytosis	66	-0.360269	-1.43056	0.0391872	0.234131
	GO_pyrimidine_nucleoside_biosynthetic_process	29	-0.43052	-1.43027	0.0487805	0.233491
	GO_regulation_of_coagulation	88	-0.342111	-1.43023	0.0251748	0.23299
	GO_ammonium_ion_metabolic_process	167	-0.310324	-1.42647	0.011583	0.237543
	GO_glycosyl_compound_catabolic_process	41	-0.399679	-1.42552	0.0401855	0.237462
	GO_lipid_homeostasis	103	-0.332891	-1.42527	0.031768	0.237343
	GO_cytokine_mediated_signaling_pathway	434	-0.281415	-1.42486	0	0.237506
	GO_regulation_of_mast_cell_activation	38	-0.40744	-1.42419	0.0482866	0.237506
	GO_negative_regulation_of_cell_projection_organization	143	-0.319858	-1.42417	0.0208062	0.237
	GO_embryonic_pattern_specification	58	-0.365265	-1.42117	0.0351145	0.239933
	GO_small_molecule_catabolic_process	318	-0.287722	-1.42068	0.00237812	0.240261
	GO_positive_regulation_of_innate_immune_response	240	-0.295515	-1.42004	0.00992556	0.240721
	GO_positive_regulation_of_protein_secretion	205	-0.299417	-1.41968	0.00736196	0.240795
	GO_dna_packaging	173	-0.308982	-1.41909	0.00915033	0.24124
	GO_sterol_homeostasis	56	-0.36915	-1.41907	0.0438597	0.240742
	GO_aminoglycan_catabolic_process	68	-0.349486	-1.41852	0.0393013	0.241152
	GO_lipid_oxidation	65	-0.358678	-1.41558	0.0427099	0.24557
	GO_sterol_transport	49	-0.383282	-1.41483	0.0348653	0.246286
	GO_leukocyte_migration	251	-0.294388	-1.41473	0.002457	0.245903
	GO_integrin_mediated_signaling_pathway	82	-0.343367	-1.41321	0.0199715	0.246912
	GO_negative_regulation_of_cytokine_production	207	-0.300482	-1.41255	0.0101523	0.246364
	GO_positive_regulation_of_b_cell_activation	66	-0.350312	-1.41198	0.0419075	0.246818
	GO_mitochondrial_respiratory_chain_complex_assembly	73	-0.349927	-1.41106	0.0392157	0.247299
	GO_membrane_budding	111	-0.322386	-1.40939	0.032345	0.249094

## Sheet: Supplementray9
Supplementary table 9. The result of KEGG pathway enriched in NR4A1 high-expression and low-expression group
KEGG_Pathway		SIZE	ES	NES	NOM p-val	FDR q-val
Enriched in High-expression group
	KEGG_olfactory_transduction	371	0.33338	1.90755	0	0.0377649
	KEGG_MAPK_signaling_pathway	263	0.325798	1.79666	0	0.0613436
	KEGG_regulation_of_autophagy	30	0.447075	1.66454	0.00536193	0.131256
	KEGG_JAK_STAT_signaling_pathway	150	0.317904	1.64663	0	0.114428
	KEGG_chronic_myeloid_leukemia	73	0.345951	1.55534	0.0121951	0.185765
	KEGG_phosphatidylinositol_signaling_system	76	0.331754	1.53926	0.00326797	0.173336
	KEGG_cytokine_cytokine_receptor_interaction	254	0.272372	1.48886	0	0.208923
	KEGG_inositol_phosphate_metabolism	54	0.345903	1.46686	0.0202899	0.212416
	KEGG_ErbB_signaling_pathway	87	0.316418	1.45635	0.013986	0.202007
	KEGG_bladder_cancer	41	0.35062	1.43302	0.0321637	0.209195
	KEGG_endometrial_cancer	52	0.335668	1.42718	0.0294985	0.196893
	KEGG_spliceosome	111	0.287646	1.42066	0.0214286	0.188562
	KEGG_starch_and_sucrose_metabolism	39	0.358527	1.39938	0.0487106	0.202487
	KEGG_renal_cell_carcinoma	69	0.308709	1.38732	0.0338983	0.202086
	KEGG_acute_myeloid_leukemia	57	0.31916	1.38372	0.0438871	0.193685
	KEGG_endocytosis	178	0.251337	1.32767	0	0.220547
	KEGG_neurotrophin_signaling_pathway	125	0.2642	1.29253	0.0283401	0.233274
Enriched in Low-expression group
	KEGG_lysosome	119	-0.503298	-2.22573	0	0
	KEGG_asthma	30	-0.654683	-2.21492	0	0
	KEGG_systemic_lupus_erythematosus	126	-0.495079	-2.18951	0	0
	KEGG_cell_adhesion_molecules_cams	134	-0.480033	-2.15192	0	0.000244141
	KEGG_N_glycan_biosynthesis	46	-0.531485	-1.9993	0	0.00192862
	KEGG_allograft_rejection	38	-0.554697	-1.95424	0	0.00322077
	KEGG_renin_angiotensin_system	17	-0.675266	-1.95171	0.00338983	0.00276066
	KEGG_ECM_receptor_interaction	82	-0.478154	-1.94776	0	0.00254058
	KEGG_hematopoietic_cell_lineage	85	-0.462834	-1.93394	0	0.00295185
	KEGG_DNA_replication	36	-0.540372	-1.91511	0	0.00335632
	KEGG_aminoacyl_tRNA_biosynthesis	41	-0.532893	-1.91178	0	0.0030512
	KEGG_graft_versus_host_disease	40	-0.51292	-1.84373	0	0.00801937
	KEGG_complement_and_coagulation_cascades	67	-0.457205	-1.81188	0	0.0107362
	KEGG_proteasome	45	-0.48462	-1.78901	0.0015456	0.012981
	KEGG_intestinal_immune_network_for_IGA_production	47	-0.480741	-1.77791	0	0.0139293
	KEGG_mismatch_repair	23	-0.556039	-1.7681	0.00644122	0.0146049
	KEGG_primary_immunodeficiency	35	-0.5023	-1.74435	0.00618238	0.017626
	KEGG_purine_metabolism	155	-0.37971	-1.7407	0	0.0175598
	KEGG_viral_myocarditis	72	-0.425387	-1.72434	0	0.0197236
	KEGG_glutathione_metabolism	49	-0.453465	-1.71226	0.00294118	0.0207382
	KEGG_PPAR_signaling_pathway	67	-0.422823	-1.69122	0.00142045	0.0242553
	KEGG_peroxisome	75	-0.418659	-1.68968	0	0.0234232
	KEGG_arrhythmogenic_right_ventricular_cardiomyopathy_arvc	75	-0.41444	-1.6853	0.00140056	0.0239506
	KEGG_base_excision_repair	32	-0.491303	-1.68117	0.00631912	0.024342
	KEGG_homologous_recombination	26	-0.515819	-1.66642	0.0154799	0.0274875
	KEGG_biosynthesis_of_unsaturated_fatty_acids	20	-0.537672	-1.65528	0.0146341	0.0292345
	KEGG_leishmania_infection	67	-0.418396	-1.64056	0.00729927	0.0319916
	KEGG_nucleotide_excision_repair	43	-0.44375	-1.63845	0.0126183	0.0314717
	KEGG_amino_sugar_and_nucleotide_sugar_metabolism	43	-0.449099	-1.63219	0.0029985	0.0324667
	KEGG_steroid_biosynthesis	16	-0.559733	-1.6135	0.0278689	0.0377413
	KEGG_autoimmune_thyroid_disease	49	-0.420654	-1.61339	0.0075643	0.0365238
	KEGG_histidine_metabolism	29	-0.457865	-1.55034	0.0235479	0.0635544
	KEGG_glycosaminoglycan_degradation	21	-0.498418	-1.54498	0.0384615	0.0639878
	KEGG_type_I_diabetes_mellitus	44	-0.419368	-1.54223	0.0212121	0.0633108
	KEGG_glycosylphosphatidylinositol_gpi_anchor_biosynthesis	24	-0.487686	-1.54088	0.0274194	0.0620741
	KEGG_other_glycan_degradation	16	-0.528172	-1.51451	0.043554	0.0728852
	KEGG_pyrimidine_metabolism	95	-0.346607	-1.47575	0.0214724	0.0974598
	KEGG_sphingolipid_metabolism	39	-0.406717	-1.46453	0.0414201	0.103777
	KEGG_steroid_hormone_biosynthesis	45	-0.395043	-1.4607	0.044843	0.104096
	KEGG_antigen_processing_and_presentation	80	-0.356371	-1.44949	0.0226629	0.110928
	KEGG_valine_leucine_and_isoleucine_degradation	44	-0.391275	-1.42607	0.0471842	0.128457
	KEGG_arginine_and_proline_metabolism	52	-0.37631	-1.4197	0.0449775	0.132392
	KEGG_hypertrophic_cardiomyopathy_hcm	84	-0.326468	-1.36757	0.0481586	0.18736
	KEGG_calcium_signaling_pathway	176	-0.290126	-1.35359	0.0304183	0.200715
	KEGG_focal_adhesion	197	-0.283709	-1.32733	0.0359897	0.220127
	KEGG_regulation_of_actin_cytoskeleton	212	-0.27765	-1.32704	0.0304956	0.216097
